# Supplementary material for: Human Pleural Fluid and Human Serum Albumin Modulate the Behavior of a Hypervirulent and Multidrug-Resistant (MDR) Acinetobacter baumannii Representative Strain
Source: Pathogens. 2021 Apr 13;10(4):471. doi: 10.3390/pathogens10040471 (PMC8069197; doi:10.3390/pathogens10040471)
Supplement: Supplementary file 1 [file pathogens-10-00471-s001.zip]

Archive with 4 entries (4 files):
- Table S1.xlsx
- __MACOSX/._Table S1.xlsx
- Supplementary Materials.pdf
- __MACOSX/._Supplementary Materials.pdf
