# Supplementary material for: Human Pleural Fluid and Human Serum Albumin Modulate the Behavior of a Hypervirulent and Multidrug-Resistant (MDR) Acinetobacter baumannii Representative Strain
Source: Pathogens. 2021 Apr 13;10(4):471. doi: 10.3390/pathogens10040471 (PMC8069197; doi:10.3390/pathogens10040471)
Supplement: Supplementary file 1 [file pathogens-10-00471-s001.zip › Table S1.xlsx]

## Sheet: HPF
Gene ID	AB5075-UW locus tag	Gene Name	log2FoldChange	FDR (P-adjusted)	Gene Function
A591_A0001			0.723784	NA	"hypothetical protein"
A591_A0002	ABUW_0020		0.054856	0.891899	"glutathione S-transferase, C-terminal domain
A591_A0003	ABUW_0021		0.0872119	0.791135	"outer membrane protein"
A591_A0004			1.02832	NA	"putative N-acetyltransferase YedL"
A591_A0005	ABUW_0022		0.182287	0.277356	"sodium:neurotransmitter symporter family protein"
A591_A0006	ABUW_0023		-0.545482	0.240465	"putative N-acetyltransferase YedL"
A591_A0007	ABUW_0024		-0.175453	0.414861	"rsmB, 16S rRNA (cytosine(967)-C(5))-methyltransferase"
A591_A0008	ABUW_0025		0.109706	0.634516	"fmt, methionyl-tRNA formyltransferase"
A591_A0009	ABUW_0026		-0.0444045	0.842458	"ilvD, dihydroxy-acid dehydratase"
A591_A0010	ABUW_0027		-0.0750714	0.687641	"putative N-acetyltransferase YedL"
A591_A0011	ABUW_0028		-0.0863058	0.865025	"sulfite exporter TauE/SafE"
A591_A0012	ABUW_0029		0.166816	0.610511	"LysR substrate-binding domain protein"
A591_A0013	ABUW_0030		-0.198981	0.3516	"putative pyrimidine permease RutG"
A591_A0014	ABUW_0031		0.426695	0.0558743	"ppc, phosphoenolpyruvate carboxylase"
A591_A0015	ABUW_0033		0.609299	0.0303907	"AefR-like transcriptional repressor, C-terminal
A591_A0016	ABUW_0034	cmeA	0.156589	0.34171	"HlyD family secretion domain protein"
A591_A0017	ABUW_0035		0.051533	0.780227	"MMPL family protein"
A591_A0018	ABUW_0036		-0.174636	0.447527	"putative N-acetyltransferase YedL"
A591_A0019	ABUW_0037		-0.411823	0.115232	"dnaJ, chaperone protein DnaJ"
A591_A0020	ABUW_0038		0.746767	NA	"putative N-acetyltransferase YedL"
A591_A0021	ABUW_0039		0.138428	0.366808	"dapB, 4-hydroxy-tetrahydrodipicolinate reductase"
A591_A0022	ABUW_0040		0.085196	0.786031	"polyketide cyclase/dehydrase"
A591_A0023	ABUW_0041		-0.203947	0.646561	"transporter, major facilitator family protein"
A591_A0024	ABUW_0042		0.0452686	0.948098	"dkgB, 2,5-diketo-D-gluconic acid reductase B"
A591_A0025	ABUW_0043		-0.349685	NA	"putative N-acetyltransferase YedL"
A591_A0026	ABUW_0044		0.077653	0.945545	"putative lipoprotein"
A591_A0027	ABUW_0045		-0.150308	0.665438	"transcriptional regulator, GntR family"
A591_A0028			-0.229074	NA	"putative N-acetyltransferase YedL"
A591_A0029	ABUW_0046		0.157957	0.553679	"alcohol dehydrogenase, catalytic domain protein,
A591_A0030	ABUW_0047		-0.116059	0.780351	"methyladenine glycosylase"
A591_A0031	ABUW_0048		-0.0379294	0.920729	"putative N-acetyltransferase YedL"
A591_A0032	ABUW_0049		-0.231652	0.595106	"peptidase, M23 family"
A591_A0033	ABUW_0050		0.00386759	0.991227	"mutY, A/G-specific adenine glycosylase"
A591_A0034	ABUW_0051		0.0849721	0.832335	"scavenger mRNA decapping enzyme"
A591_A0035	ABUW_0052		0.0785738	0.814506	"dienelactone hydrolase family protein"
A591_A0036	ABUW_0053		-0.709813	0.097896	"PF07043 family protein"
A591_A0037	ABUW_0054		-0.200562	0.436229	"zinc-or iron-chelating domain protein"
A591_A0038	ABUW_0055		-0.237147	0.538141	"glucose/sorbosone dehydrogenase"
A591_A0039	ABUW_0056		-0.12547	0.592454	"MgsA AAA+ ATPase family protein"
A591_A0040	ABUW_0057		0.0246461	0.959673	"formate/nitrite transporter"
A591_A0041	ABUW_0058		-0.349936	0.266789	"putative N-acetyltransferase YedL"
A591_A0042	ABUW_0059		-0.0409408	0.899964	"purC, phosphoribosylaminoimidazolesuccinocarboxamide
A591_A0043	ABUW_0060		0.0549211	0.812615	"putative lipoprotein"
A591_A0044	ABUW_0061		0.141057	0.199234	"dihydrodipicolinate synthetase domain protein"
A591_A0045	ABUW_0062		0.021243	0.945545	"isochorismatase family protein"
A591_A0046	ABUW_0063		0.135002	0.656353	"sodium Bile acid symporter family protein"
A591_A0047	ABUW_0064		0.271929	0.843572	"MATE efflux family protein"
A591_A0048	ABUW_0065		0.0776259	NA	"PF04463 family protein"
A591_A0049	ABUW_0066		0.545117	0.065453	"hppD, 4-hydroxyphenylpyruvate dioxygenase"
A591_A0050	ABUW_0067		-0.395188	0.00704895	"transcriptional regulator, IclR family,
A591_A0051	ABUW_0068		0.349752	0.525675	"glyoxalase-like domain protein"
A591_A0052	ABUW_0070		0.370079	0.4017	"fahA, fumarylacetoacetase"
A591_A0053	ABUW_0071		0.342887	0.337139	"aroP_1, aromatic amino acid transport protein AroP"
A591_A0054	ABUW_0072		-0.242937	0.675944	"peptidase M15"
A591_A0055	ABUW_0073		-0.116682	0.921341	"CobW/P47K family protein"
A591_A0056	ABUW_0074		0.0457529	0.914173	"acyltransferase"
A591_A0057	ABUW_0075		0.137339	0.358662	"hutC, histidine utilization repressor"
A591_A0058	ABUW_0076		-0.0854842	0.816249	"putative N-acetyltransferase YedL"
A591_A0059	ABUW_0077		0.118149	0.834228	"hutU, urocanate hydratase"
A591_A0060	ABUW_0078		0.10625	0.767828	"hutH, histidine ammonia-lyase"
A591_A0061	ABUW_0079		-0.198143	0.403973	"amino acid permease"
A591_A0062	ABUW_0080		-0.230926	0.480505	"hutI, imidazolonepropionase"
A591_A0063	ABUW_0081		-0.338941	0.399563	"hutG, formimidoylglutamase"
A591_A0064	ABUW_0082		-0.150003	0.53208	"PF05960 family protein"
A591_A0065	ABUW_0083		-0.220299	0.390723	"HAD hydrolase, family IA, variant 1"
A591_A0066	ABUW_0084		0.0317919	0.921341	"murI_1, glutamate racemase"
A591_A0067	ABUW_0085		0.348894	0.531006	"putative N-acetyltransferase YedL"
A591_A0068	ABUW_0086		-0.0790825	0.64334	"dcm, DNA (cytosine-5-)-methyltransferase"
A591_A0069	ABUW_0087		0.203621	0.143667	"GHKL domain protein"
A591_A0070	ABUW_0088		0.242139	0.203934	"putative N-acetyltransferase YedL"
A591_A0071	ABUW_0089		0.129536	0.687571	"glmS, glutamine-fructose-6-phosphate transaminase
A591_A0072	ABUW_0090		0.0799584	0.780739	"glmU, UDP-N-acetylglucosamine
A591_A0073			0.10689	NA	"putative N-acetyltransferase YedL"
A591_A0074	ABUW_0091		0.0514626	0.893936	"pgpA, phosphatidylglycerophosphatase A"
A591_A0075	ABUW_0092		-0.195154	0.34557	"thiL, thiamine-phosphate kinase"
A591_A0076	ABUW_0093		-0.0696652	0.832775	"nusB, transcription antitermination factor NusB"
A591_A0077	ABUW_0094		0.0730956	0.700939	"ribH, 6,7-dimethyl-8-ribityllumazine synthase"
A591_A0078	ABUW_0095		-0.0423834	0.83775	"ribB_1, 3,4-dihydroxy-2-butanone-4-phosphate synthase"
A591_A0079	ABUW_0096		0.107215	0.426982	"putative N-acetyltransferase YedL"
A591_A0080	ABUW_0097		0.00638826	0.975628	"serB, phosphoserine phosphatase SerB"
A591_A0081	ABUW_0098		-0.117204	0.568662	"putative N-acetyltransferase YedL"
A591_A0082	ABUW_0099		0.091841	0.648461	"putative N-acetyltransferase YedL"
A591_A0083	ABUW_0100		-0.284206	0.396693	"dtd, D-tyrosyl-tRNA(Tyr) deacylase"
A591_A0084	ABUW_0101		-0.173439	0.291849	"pncB, nicotinate phosphoribosyltransferase"
A591_A0085	ABUW_0102		-0.0816566	0.711823	"putative thiosulfate sulfurtransferase"
A591_A0086	ABUW_0103		-0.0519956	0.820105	"psd, phosphatidylserine decarboxylase"
A591_A0087	ABUW_0104		0.106532	0.648719	"secretory lipase"
A591_A0088	ABUW_0105		-0.00173804	0.991664	"phoR, phosphate regulon sensor kinase PhoR"
A591_A0089	ABUW_0106		-0.0846833	0.810364	"phoB, phosphate regulon transcriptional regulatory
A591_A0090	ABUW_0107		-0.309912	0.0394824	"putative N-acetyltransferase YedL"
A591_A0091	ABUW_0108		-0.208488	0.405588	"KR domain protein"
A591_A0092	ABUW_0109		-0.0750022	0.803461	"MATE efflux family protein"
A591_A0093	ABUW_0110		0.0858731	0.693505	"putative methionine aminotransferase"
A591_A0094	ABUW_0111		0.18252	0.220126	"PF04286 family protein"
A591_A0095	ABUW_0112		0.0617256	0.819381	"putative lipoprotein"
A591_A0096	ABUW_0114		-0.0693519	0.672142	"gshA, glutamate--cysteine ligase"
A591_A0097	ABUW_0115		-0.23077	0.276792	"disulfide bond formation protein DsbB"
A591_A0098	ABUW_0116		-0.184133	0.340094	"phage-like baseplate assembly protein"
A591_A0099	ABUW_0117		-0.0611549	0.848209	"LysM domain protein"
A591_A0100	ABUW_0118		0.186916	0.690209	"putative N-acetyltransferase YedL"
A591_A0101	ABUW_0119		0.0701808	0.851034	"putative N-acetyltransferase YedL"
A591_A0102	ABUW_0120		-0.243074	0.617064	"PF07007 family protein"
A591_A0103	ABUW_0121		0.160301	0.776086	"SH3 domain protein"
A591_A0104	ABUW_0122		-0.232773	0.0922219	"PGAP1-like protein"
A591_A0105	ABUW_0123		-0.247712	0.500513	"putative N-acetyltransferase YedL"
A591_A0106	ABUW_0124		-0.0976121	0.605194	"parE, DNA topoisomerase IV, B subunit"
A591_A0107	ABUW_0125		-0.048181	0.928494	"allA, ureidoglycolate lyase"
A591_A0108	ABUW_0126		0.0362582	0.959635	"alc, allantoicase"
A591_A0109	ABUW_0127		-0.0525625	0.961829	"FAD binding domain protein"
A591_A0110	ABUW_0128		-0.150806	0.614967	"tsx, nucleoside-specific channel-forming protein Tsx"
A591_A0111	ABUW_0129		0.355676	0.594028	"pbuX_1, xanthine permease"
A591_A0112	ABUW_0130		0.162386	NA	"uraH_1, hydroxyisourate hydrolase"
A591_A0113	ABUW_0131		0.0487796	NA	"uraD, OHCU decarboxylase"
A591_A0114	ABUW_0132		0.206371	0.701272	"putative N-acetyltransferase YedL"
A591_A0115	ABUW_0133		0.261288	0.590459	"sigma 54 modulation protein/S30EA ribosomal
A591_A0116	ABUW_0134		-0.0666086	0.720388	"ankyrin repeat protein"
A591_A0117	ABUW_0135		0.0879189	0.590014	"MetA-pathway of phenol degradation domain
A591_A0118	ABUW_0136		-0.0458774	0.798143	"disulfide bond corrector protein DsbC"
A591_A0119	ABUW_0137		-0.102996	0.695206	"diguanylate cyclase (GGDEF) domain protein"
A591_A0120	ABUW_0138		0.280406	0.105051	"est, esterase"
A591_A0121	ABUW_0139		-0.126591	0.628212	"PF09917 family protein"
A591_A0122	ABUW_0140		0.346931	0.0836953	"transcriptional regulator, Spx/MgsR family"
A591_A0123	ABUW_0141		0.142278	0.527795	"xth, exodeoxyribonuclease III"
A591_A0124	ABUW_0142		-0.0644143	0.851034	"pyrE, orotate phosphoribosyltransferase"
A591_A0125	ABUW_0143		-0.197095	0.780997	"TonB-dependent siderophore receptor"
A591_A0126	ABUW_0144		-0.037126	0.955592	"PF08410 domain protein"
A591_A0127	ABUW_0145		-0.0731281	0.737462	"gshB, glutathione synthase"
A591_A0128	ABUW_0146		0.0067021	0.975628	"murG, undecaprenyldiphospho-muramoylpentapeptide
A591_A0129	ABUW_0147		0.0516955	0.828744	"murC, UDP-N-acetylmuramate--L-alanine ligase"
A591_A0130	ABUW_0148		-0.0613405	0.830519	"D-alanine--D-alanine ligase"
A591_A0131	ABUW_0149		-0.0161132	0.957348	"cell division protein FtsQ"
A591_A0132	ABUW_0150		0.119209	0.392771	"ftsA, cell division protein FtsA"
A591_A0133	ABUW_0151		0.140289	0.396693	"ftsZ, cell division protein FtsZ"
A591_A0134	ABUW_0152		-0.0992607	0.637456	"lpxC, UDP-3-O-[3-hydroxymyristoyl] N-acetylglucosamine
A591_A0135	ABUW_0153		0.195981	0.565857	"putative N-acetyltransferase YedL"
A591_A0136	ABUW_0154		-0.151291	0.509779	"peptidase, M23 family"
A591_A0137	ABUW_0155		-0.27993	0.275059	"aceE, pyruvate dehydrogenase (acetyl-transferring),
A591_A0138	ABUW_0156		-0.257811	0.283357	"aceF, dihydrolipoyllysine-residue acetyltransferase"
A591_A0139	ABUW_0157		0.163524	0.76136	"putative N-acetyltransferase YedL"
A591_A0140	ABUW_0158		-0.233563	0.294164	"putative N-acetyltransferase YedL"
A591_A0141	ABUW_0159		-0.594441	0.000159841	"TonB-dependent siderophore receptor"
A591_A0142	ABUW_0160		-0.154418	0.661817	"metallo-beta-lactamase domain protein"
A591_A0143	ABUW_0161		-0.117189	0.851034	"zinc-or iron-chelating domain protein"
A591_A0144	ABUW_0162		-0.188643	0.303303	"IMP dehydrogenase/GMP reductase domain protein"
A591_A0145	ABUW_0163		0.250577	0.0270372	"glmM, phosphoglucosamine mutase"
A591_A0146	ABUW_0164		0.195451	0.155635	"pdxH, pyridoxamine 5'-phosphate oxidase"
A591_A0147	ABUW_0165		-0.152134	0.40272	"recJ, single-stranded-DNA-specific exonuclease RecJ"
A591_A0148	ABUW_0166		0.118537	0.697904	"putative N-acetyltransferase YedL"
A591_A0149	ABUW_0167		-0.11426	0.442937	"prfB, peptide chain release factor 2"
A591_A0150	ABUW_0169		0.0771937	0.815279	"DNA-binding helix-turn-helix protein"
A591_A0151	ABUW_0170		-0.126268	0.590014	"oxidoreductase, FAD/FMN dependent"
A591_A0152	ABUW_0171		0.0445687	0.859953	"waaA, 3-deoxy-D-manno-octulosonic-acid transferase"
A591_A0153	ABUW_0172		0.0909102	0.803371	"RNA methyltransferase, RsmE family"
A591_A0154	ABUW_0173		0.0794955	0.695206	"transporter, small conductance mechanosensitive
A591_A0155	ABUW_0174		-0.0903179	0.804998	"putative N-acetyltransferase YedL"
A591_A0156	ABUW_0175		0.221312	0.33874	"acs, acetate--CoA ligase"
A591_A0157	ABUW_0176		-0.0455376	0.922871	"isochorismatase family protein"
A591_A0158	ABUW_0177		0.178281	0.565857	"putative HTH-type transcriptional regulator LrpA"
A591_A0159	ABUW_0178		0.165514	0.777412	"sfnG, dimethyl sulfone monooxygenase SfnG"
A591_A0160	ABUW_0179		0.335536	0.519642	"msuE, FMN reductase"
A591_A0161	ABUW_0180		-0.17904	0.366074	"response regulator receiver domain protein"
A591_A0162	ABUW_0181		0.0562889	0.922871	"putative N-acetyltransferase YedL"
A591_A0163	ABUW_0182		0.0490397	0.891899	"PAS domain protein"
A591_A0164	ABUW_0183		-0.0472679	0.944659	"PF04341 family protein"
A591_A0165	ABUW_0184		0.277223	0.396693	"actP, cation/acetate symporter ActP"
A591_A0166	ABUW_0185		0.0758719	0.870773	"ion channel"
A591_A0167	ABUW_0186		0.0378418	0.851851	"BCCT family transporter domain protein"
A591_A0168	ABUW_0187		-0.165012	0.686361	"putative N-acetyltransferase YedL"
A591_A0169	ABUW_0188		-0.578522	0.0152112	"diguanylate cyclase (GGDEF) domain protein"
A591_A0170	ABUW_0189		-0.378982	0.0799963	"uvrA, excinuclease ABC, A subunit"
A591_A0171	ABUW_0190		-0.24103	0.416707	"putative transcriptional regulator YdhM"
A591_A0172	ABUW_0191		-0.321764	0.191731	"oxidoreductase, zinc-binding dehydrogenase family
A591_A0173	ABUW_0192		-0.428659	0.194572	"PF06993 family protein"
A591_A0174	ABUW_0193		0.0301538	0.974006	"GlpM protein"
A591_A0175	ABUW_0194		0.21476	0.275987	"tenA, thiaminase II"
A591_A0176	ABUW_0195		-0.107203	0.635595	"PF04332 family protein"
A591_A0177	ABUW_0196		0.0287845	0.877906	"transporter, major facilitator family protein"
A591_A0178	ABUW_0197		0.0788045	0.631699	"ssb_1, single-stranded DNA-binding protein"
A591_A0179	ABUW_0198		-0.665486	NA	"branched-chain amino acid transport protein AzlD"
A591_A0180	ABUW_0199		-0.38944	0.193541	"putative azaleucine resistance protein AzlC"
A591_A0181	ABUW_0200		0.264056	0.68127	"DNA-binding helix-turn-helix protein"
A591_A0182	ABUW_0201		0.62725	0.000659004	"putative GABA permease"
A591_A0183	ABUW_0202		-0.34453	0.176276	"transcriptional regulator, GntR family"
A591_A0184	ABUW_0203		0.443356	0.121301	"gabT, 4-aminobutyrate transaminase"
A591_A0185	ABUW_0204		0.220283	0.5207	"succinate-semialdehyde dehydrogenase [NAD(P)+]"
A591_A0186	ABUW_0205		0.0394614	0.893148	"LysR substrate-binding domain protein"
A591_A0187	ABUW_0206		0.00532424	0.989438	"hypothetical protein"
A591_A0188	ABUW_0207		-0.119431	0.700939	"pirin family protein"
A591_A0189	ABUW_0208		-0.495216	0.0560361	"NAD(P)-binding Rossmann-like domain protein"
A591_A0190	ABUW_0209		-0.673337	0.0168055	"methyltransferase domain protein"
A591_A0191	ABUW_0210		-0.0563929	0.851147	"S-(hydroxymethyl)glutathione synthase"
A591_A0192			-0.216377	NA	"putative N-acetyltransferase YedL"
A591_A0193	ABUW_0213		-0.0143613	0.976894	"transporter, major facilitator family protein"
A591_A0194	ABUW_0214		0.149458	0.865025	"LysR substrate-binding domain protein"
A591_A0195	ABUW_0215		0.0231747	0.97119	"EamA-like transporter family protein"
A591_A0196	ABUW_0216		0.124437	0.606414	"putative N-acetyltransferase YedL"
A591_A0197	ABUW_0217		0.128723	0.758779	"putative N-acetyltransferase YedL"
A591_A0198	ABUW_0218		-0.0495061	0.901998	"oxidoreductase, aldo/keto reductase domain
A591_A0199	ABUW_0219		-0.265068	0.389112	"DNA-binding helix-turn-helix protein"
A591_A0200	ABUW_0222		0.249343	NA	"transcriptional regulator, TetR family"
A591_A0201	ABUW_0223		0.220596	0.687641	"alkylhydroperoxidase AhpD family core domain
A591_A0202	ABUW_0224		-0.184304	0.678767	"transcriptional regulator, HxlR family"
A591_A0203	ABUW_0225		-0.286084	0.478467	"putative lipoprotein"
A591_A0204	ABUW_0226		-0.65995	NA	"putative N-acetyltransferase YedL"
A591_A0205	ABUW_0227		-0.377689	0.153027	"transcriptional regulator, HxlR family"
A591_A0206	ABUW_0228		0.030443	0.963156	"putative general stress protein 14"
A591_A0207	ABUW_0229		-0.701351	0.0962122	"DNA-binding helix-turn-helix protein"
A591_A0208	ABUW_0230		-0.0370015	0.931649	"acetyltransferase (GNAT) domain protein"
A591_A0209	ABUW_0232		-0.187054	0.27097	"putative potassium uptake protein"
A591_A0210	ABUW_0233		0.549451	0.126793	"putative N-acetyltransferase YedL"
A591_A0211	ABUW_0234		0.185091	0.470496	"DNA/RNA non-specific endonuclease-like protein"
A591_A0212	ABUW_0235		0.067529	0.902329	"translocator protein, LysE family"
A591_A0213	ABUW_0236		0.0975834	0.791577	"putative N-acetyltransferase YedL"
A591_A0214			-0.0218617	NA	"putative N-acetyltransferase YedL"
A591_A0215	ABUW_0237		0.0872382	0.758941	"MIP family channel protein"
A591_A0216	ABUW_0238		-0.036101	0.952211	"transcription regulator AraC N-terminal
A591_A0217	ABUW_0239	FA_hydroxylase	-1.10896	0.00176765	"Fatty acid hydroxylase family like"
A591_A0218	ABUW_0240		-0.0860989	0.711066	"hisF, imidazoleglycerol phosphate synthase, cyclase
A591_A0219	ABUW_0241		0.039001	0.878769	"putative homoserine kinase"
A591_A0220	ABUW_0242		0.000356384	0.998512	"PF06961 family protein"
A591_A0221	ABUW_0243		0.122195	0.671829	"putative N-acetyltransferase YedL"
A591_A0222	ABUW_0244		0.0284794	0.964693	"EamA-like transporter family protein"
A591_A0223	ABUW_0245		0.269838	0.553679	"DNA-binding helix-turn-helix protein"
A591_A0224	ABUW_0246		0.004816	0.989589	"hisA, 1-(5-phosphoribosyl)-5-[(5-phosphoribosylamino)methylideneamino]imidazole-4-carboxamide
A591_A0225	ABUW_0247		-0.0532514	0.86173	"3'-5' exonuclease"
A591_A0226	ABUW_0248		-0.112881	0.671829	"PF05656 family protein"
A591_A0227	ABUW_0249		-0.131443	0.5207	"hisH, imidazole glycerol phosphate synthase, glutamine
A591_A0228	ABUW_0250		-0.032042	0.891899	"hisB, imidazoleglycerol-phosphate dehydratase"
A591_A0229	ABUW_0251		0.304479	0.134224	"GNAT family acetyltransferase domain protein"
A591_A0230	ABUW_0254		0.235896	0.452542	"FR47-like protein"
A591_A0231	ABUW_0255		0.147665	0.611781	"succinate CoA transferase"
A591_A0232	ABUW_0256		0.131498	0.617527	"GHKL domain protein"
A591_A0233	ABUW_0257		0.181677	0.397847	"putative transcriptional regulatory protein OmpR"
A591_A0234	ABUW_0258		0.120437	0.53208	"tex, protein tex"
A591_A0235	ABUW_0259		0.403242	0.508683	"inorganic anion transporter, SulP family"
A591_A0236	ABUW_0260		0.526842	0.0278	"acr, hexadecanal dehydrogenase (acylating)"
A591_A0237	ABUW_0261		0.185523	0.240465	"O-acetylhomoserine aminocarboxypropyltransferase"
A591_A0238	ABUW_0262		-0.0329644	0.893148	"ABC transporter, ATP-binding protein YjiK"
A591_A0239	ABUW_0263		0.212933	0.489314	"putative N-acetyltransferase YedL"
A591_A0240	ABUW_0264		0.179684	0.565501	"putative lipoprotein"
A591_A0241			-0.148519	NA	"putative N-acetyltransferase YedL"
A591_A0242	ABUW_0265		0.111025	0.663143	"putative N-acetyltransferase YedL"
A591_A0243	ABUW_0266		-0.213939	0.671829	"outer membrane efflux protein"
A591_A0244	ABUW_0267		0.00668833	0.985877	"efflux transporter, RND family, MFP subunit"
A591_A0245	ABUW_0268		0.0933213	0.827636	"czcA, cation efflux system protein CzcA"
A591_A0246	ABUW_0269		0.117403	0.678767	"putative cadmium, cobalt and zinc/H(+)-K(+)
A591_A0247	ABUW_0270		-0.0433894	0.868924	"putative N-acetyltransferase YedL"
A591_A0248	ABUW_0271		-0.105271	0.637456	"putative N-acetyltransferase YedL"
A591_A0249	ABUW_0274		0.366877	0.535013	"PGAP1-like domain protein"
A591_A0250	ABUW_0275		-0.201202	0.381314	"amino acid permease"
A591_A0251	ABUW_0278		-0.0622627	0.720527	"gltX, glutamate--tRNA ligase"
A591_A0252	ABUW_0279		0.262307	0.12341	"putative N-acetyltransferase YedL"
A591_A0253	ABUW_0280		0.233768	0.588747	"sbp_1, sulfate-binding protein"
A591_A0254	ABUW_0281		-0.124319	0.525675	"rsmH, 16S rRNA (cytosine(1402)-N(4))-methyltransferase"
A591_A0255	ABUW_0282		-0.186986	0.244106	"ftsL, cell division protein FtsL"
A591_A0256	ABUW_0283		-0.00711229	0.970597	"penicillin-binding protein, transpeptidase domain
A591_A0257	ABUW_0284		-0.0116699	0.97119	"putative
A591_A0258	ABUW_0285		-0.231147	0.25276	"murF, UDP-N-acetylmuramoyl-tripeptide--D-alanyl-D-alanine
A591_A0259	ABUW_0286		0.0758007	0.823544	"mraY, phospho-N-acetylmuramoyl-pentapeptide-transferase"
A591_A0260	ABUW_0287		-0.405542	0.0996228	"putative N-acetyltransferase YedL"
A591_A0261	ABUW_0288		0.203085	0.249639	"methyltransferase domain protein"
A591_A0262	ABUW_0289		0.0861053	0.663915	"penicillin-binding protein, 1A family"
A591_A0263	ABUW_0290		-0.201311	0.485766	"type IV pilus assembly protein PilM"
A591_A0264	ABUW_0291		0.241805	0.648719	"fimbrial assembly protein PilN"
A591_A0265	ABUW_0292		0.128167	0.733924	"pilus assembly protein, PilO"
A591_A0266	ABUW_0293		0.074859	0.897912	"pilus assembly protein PilP"
A591_A0267	ABUW_0294	pilQ	0.0459686	0.893936	"pilQ, type IV pilus secretin PilQ"
A591_A0268	ABUW_0295		-0.0857628	0.68864	"aroK, shikimate kinase 1"
A591_A0269	ABUW_0296		-0.105752	0.513741	"aroB, 3-dehydroquinate synthase"
A591_A0270	ABUW_0297		0.00715085	0.970122	"putative N-acetyltransferase YedL"
A591_A0271	ABUW_0298		-0.0312233	0.89981	"class II glutamine amidotransferase"
A591_A0272	ABUW_0299		-0.0642529	0.752955	"pyridine nucleotide-disulfide oxidoreductase"
A591_A0273	ABUW_0300		0.318011	0.681994	"putative metal-dependent hydrolase"
A591_A0274	ABUW_0301		0.342063	0.0432731	"LemA family protein"
A591_A0275	ABUW_0302		0.206864	0.155635	"PF04536 family protein"
A591_A0276	ABUW_0303		0.155413	0.628212	"PF04536 family protein"
A591_A0277	ABUW_0304		0.647633	0.126909	"prepilin-type cleavage/methylation N-terminal
A591_A0278	ABUW_0305		-0.220785	0.134224	"putative O-oligosaccharyltransferase PglL"
A591_A0279	ABUW_0306		0.478322	0.0549715	"bfr_1, bacterioferritin"
A591_A0280	ABUW_0307	bfd	-1.85911	2.84904e-11	"putative bacterioferritin-associated ferredoxin"
A591_A0281	ABUW_0309		-0.0539647	0.726693	"RelA/SpoT family protein"
A591_A0282	ABUW_0310		-0.577672	0.0147865	"rpoZ, DNA-directed RNA polymerase, omega subunit"
A591_A0283	ABUW_0311		-0.129377	0.414861	"gmk, guanylate kinase"
A591_A0284	ABUW_0312		0.0232648	0.899964	"ispH, 4-hydroxy-3-methylbut-2-enyl diphosphate
A591_A0285	ABUW_0313		-0.444669	NA	"prepilin-type cleavage/methylation N-terminal
A591_A0286	ABUW_0314		-0.267285	NA	"pilV, type IV pilus modification protein PilV"
A591_A0287	ABUW_0315		0.287958	0.612489	"prepilin-type cleavage/methylation N-terminal
A591_A0288	ABUW_0316		-0.136835	0.840465	"putative N-acetyltransferase YedL"
A591_A0289	ABUW_0317		0.0784444	0.678767	"PilC beta-propeller domain protein"
A591_A0290	ABUW_0318		0.179099	0.695206	"prepilin-type cleavage/methylation N-terminal
A591_A0291	ABUW_0319		0.0181512	0.964693	"prepilin-type cleavage/methylation N-terminal
A591_A0292	ABUW_0320		-0.0235741	0.952211	"rpsP, ribosomal protein S16"
A591_A0293	ABUW_0321		-0.183532	0.475596	"rimM, 16S rRNA processing protein RimM"
A591_A0294	ABUW_0322		-0.174121	0.591837	"trmD, tRNA (guanine(37)-N(1))-methyltransferase"
A591_A0295	ABUW_0323		-0.140006	0.692686	"rplS, ribosomal protein L19"
A591_A0296	ABUW_0324		0.212493	0.708093	"putative triacylglycerol lipase"
A591_A0297	ABUW_0325		0.0448129	0.955463	"proteobacterial lipase chaperone protein"
A591_A0298	ABUW_0326		-0.383606	0.013838	"truB, tRNA pseudouridine(55) synthase"
A591_A0299	ABUW_0327		-0.176098	0.535222	"sulfite exporter TauE/SafE"
A591_A0300	ABUW_0328		0.311993	0.175024	"hemerythrin HHE cation-binding domain protein"
A591_A0301	ABUW_0329		0.160033	0.552166	"EamA-like transporter family protein"
A591_A0302	ABUW_0330		0.0914104	0.740397	"EamA-like transporter family protein"
A591_A0303	ABUW_0331		-0.00661354	0.978936	"acetohydroxy acid isomeroreductase, catalytic
A591_A0304	ABUW_0332		-0.115079	0.489588	"putative glycolate oxidase, subunit GlcD"
A591_A0305	ABUW_0333		0.0303993	0.950748	"putative lipoprotein"
A591_A0306	ABUW_0334		0.21207	0.475596	"antibiotic biosynthesis monooxygenase"
A591_A0307	ABUW_0335		-0.312708	0.275987	"flavodoxin-like protein"
A591_A0308	ABUW_0336		0.237372	0.454222	"putative lipoprotein"
A591_A0309	ABUW_0337		0.246832	0.444875	"transporter, major facilitator family protein"
A591_A0310	ABUW_0338		0.132724	0.48167	"membrane protein, TIGR01666 family"
A591_A0311	ABUW_0339		0.0964035	0.811764	"sodC, copper/zinc superoxide dismutase"
A591_A0312	ABUW_0340		0.131432	0.404547	"PF01594 domain protein"
A591_A0313	ABUW_0341		0.209162	0.25523	"CobQ/CobB/MinD/ParA nucleotide binding domain
A591_A0314	ABUW_0342		-0.173265	0.666625	"putative N-acetyltransferase YedL"
A591_A0315	ABUW_0343		0.242764	0.344865	"putative N-acetyltransferase YedL"
A591_A0316	ABUW_0344		0.429746	0.0229446	"putative lipoprotein"
A591_A0317	ABUW_0345		0.158448	0.240465	"methyltransferase domain protein"
A591_A0318	ABUW_0346		-0.529321	0.0589244	"putative N-acetyltransferase YedL"
A591_A0319	ABUW_0347		0.114305	0.780403	"amino acid permease"
A591_A0320			1.91966	NA	"putative N-acetyltransferase YedL"
A591_A0321	ABUW_0350		0.161834	0.410024	"gdhA, glutamate dehydrogenase"
A591_A0322	ABUW_0351		0.00248312	0.991664	"astC, succinylornithine transaminase family protein"
A591_A0323	ABUW_0352		-0.0950208	0.730591	"astA_1, arginine N-succinyltransferase"
A591_A0324	ABUW_0353		0.0100062	0.977474	"astD, succinylglutamate-semialdehyde dehydrogenase"
A591_A0325	ABUW_0354		-0.0391172	0.92477	"astB, succinylarginine dihydrolase"
A591_A0326	ABUW_0355		-0.0355652	0.93648	"astE, succinylglutamate desuccinylase"
A591_A0327	ABUW_0356		0.291568	0.109217	"putative N-acetyltransferase YedL"
A591_A0328	ABUW_0357		0.0282022	NA	"putative N-acetyltransferase YedL"
A591_A0329	ABUW_0358		-0.0482876	0.958751	"bacteriocin family protein"
A591_A0330	ABUW_0359		0.264062	0.179135	"putative lipoprotein"
A591_A0331	ABUW_0360		0.488467	0.000233867	"putative N-acetyltransferase YedL"
A591_A0332	ABUW_0361		0.250196	0.593723	"LysR substrate-binding domain protein"
A591_A0333	ABUW_0362		0.173038	0.891899	"EamA-like transporter family protein"
A591_A0334	ABUW_0363		-0.293551	0.475546	"putative N-acetyltransferase YedL"
A591_A0335	ABUW_0364		0.211169	0.30401	"PF03235 domain protein"
A591_A0336	ABUW_0365		-0.208598	0.596032	"putative N-acetyltransferase YedL"
A591_A0337	ABUW_0366		0.0344385	0.925763	"glyS, glycine--tRNA ligase, beta subunit"
A591_A0338	ABUW_0367		-0.245764	0.112325	"glyQ, glycine--tRNA ligase, alpha subunit"
A591_A0339	ABUW_0368		0.252042	0.632223	"putative tetracycline resistance protein, class
A591_A0340	ABUW_0369		-0.514701	0.0435493	"putative DNA modification/repair radical SAM
A591_A0341	ABUW_0370		-0.714738	0.0270372	"putative DNA metabolism protein"
A591_A0342	ABUW_0371		0.145335	0.786031	"HPP family protein"
A591_A0343	ABUW_0372	pspC	-1.03936	2.67365e-05	"PspC domain protein"
A591_A0344	ABUW_0373		-0.0571667	0.786031	"putative lipoprotein"
A591_A0345	ABUW_0374	acdA	1.34111	0.00857202	"acyl-CoA dehydrogenase N-terminal domain protein"
A591_A0346	ABUW_0375		0.254636	0.0638822	"putative lipoprotein"
A591_A0347	ABUW_0376		0.247539	0.142671	"aroE, shikimate dehydrogenase"
A591_A0348	ABUW_0377		0.0880686	0.765125	"hemF, coproporphyrinogen III oxidase, aerobic"
A591_A0349	ABUW_0378		0.0902418	0.650126	"ribA, GTP cyclohydrolase II"
A591_A0350	ABUW_0379		-0.116883	0.465311	"dxs, 1-deoxy-D-xylulose-5-phosphate synthase"
A591_A0351	ABUW_0380		-0.231017	0.120752	"inositol monophosphatase family protein"
A591_A0352	ABUW_0381		-0.302624	0.237028	"DEAD/DEAH box helicase"
A591_A0353	ABUW_0382		-0.706063	0.00021451	"putative N-acetyltransferase YedL"
A591_A0354	ABUW_0383		-0.572621	0.0154996	"ttg2, toluene tolerance protein Ttg2A"
A591_A0355	ABUW_0384		-0.186406	0.172122	"ttg2B, toluene tolerance protein Ttg2B"
A591_A0356	ABUW_0385		0.0363754	0.893148	"putative N-acetyltransferase YedL"
A591_A0357	ABUW_0386		0.147401	0.486173	"ttg2D, toluene tolerance protein Ttg2D"
A591_A0358	ABUW_0387		-0.0401284	0.936101	"STAS domain protein"
A591_A0359			0.777551	NA	"putative N-acetyltransferase YedL"
A591_A0360	ABUW_0388		-0.310534	0.0594818	"putative magnesium and cobalt transport protein
A591_A0361	ABUW_0389		0.220507	0.25083	"TIGR00730 family protein"
A591_A0362	ABUW_0390		0.162006	0.430731	"mutator mutT protein"
A591_A0363	ABUW_0391		0.0741004	0.883403	"comF family protein"
A591_A0364	ABUW_0392		0.193296	0.53208	"helicase C-terminal domain protein"
A591_A0365	ABUW_0393		0.0374036	0.891899	"NAD(P)H-binding protein, PF13460 family"
A591_A0366	ABUW_0394		0.714818	0.0216008	"putative N-acetyltransferase YedL"
A591_A0367	ABUW_0395		0.101068	0.610357	"glycerol-3-phosphate O-acyltransferase domain
A591_A0368	ABUW_0396		0.0125255	0.970508	"putative acyl-CoA thioesterase II"
A591_A0369	ABUW_0397		0.0740483	0.671829	"transporter, dicarboxylate/amino acid:cation
A591_A0370	ABUW_0398		0.151958	0.432773	"putative metal-dependent hydrolase"
A591_A0371	ABUW_0399		0.0339578	0.891899	"ribosome biogenesis GTP-binding protein YsxC"
A591_A0372	ABUW_0400		0.250699	0.442937	"transcriptional regulator"
A591_A0373	ABUW_0401	Globin	1.03537	0.039175	"globin"
A591_A0374	ABUW_0402		0.247117	0.0380726	"PF05872 family protein"
A591_A0375	ABUW_0403		0.133252	0.573874	"Cys/Met metabolism PLP-dependent enzyme"
A591_A0376	ABUW_0404		0.0746161	0.860492	"class I glutamine amidotransferase"
A591_A0377	ABUW_0405		-0.265753	0.172783	"rpsJ, ribosomal protein S10"
A591_A0378	ABUW_0406		-0.179021	0.491481	"rplC, 50S ribosomal protein L3"
A591_A0379	ABUW_0407		-0.177587	0.587317	"rplD, 50S ribosomal protein L4"
A591_A0380	ABUW_0408		-0.253771	0.25083	"rplW, ribosomal protein L23"
A591_A0381	ABUW_0409		-0.204084	0.507567	"rplB, ribosomal protein L2"
A591_A0382	ABUW_0410		-0.351987	0.19882	"rpsS, ribosomal protein S19"
A591_A0383	ABUW_0411		-0.217784	0.370675	"rplV, ribosomal protein L22"
A591_A0384	ABUW_0412		-0.326233	0.100473	"rpsC, ribosomal protein S3"
A591_A0385	ABUW_0413		-0.341791	0.082767	"rplP, ribosomal protein L16"
A591_A0386	ABUW_0414		-0.421308	0.0111792	"rpmC, ribosomal protein L29"
A591_A0387	ABUW_0415		-0.254183	0.242116	"rpsQ, 30S ribosomal protein S17"
A591_A0388	ABUW_0416		-0.05636	0.865025	"rplN, ribosomal protein L14"
A591_A0389	ABUW_0417		-0.103429	0.614967	"rplX, ribosomal protein L24"
A591_A0390	ABUW_0418		-0.120567	0.645588	"rplE, ribosomal protein L5"
A591_A0391	ABUW_0419		-0.167561	0.53434	"rpsN, ribosomal protein S14p/S29e"
A591_A0392	ABUW_0420		-0.22712	0.264293	"rpsH, ribosomal protein S8"
A591_A0393	ABUW_0421		-0.301897	0.155635	"rplF, ribosomal protein L6"
A591_A0394	ABUW_0422		-0.334892	0.240465	"rplR, ribosomal protein L18"
A591_A0395	ABUW_0423		-0.207329	0.5207	"rpsE, ribosomal protein S5"
A591_A0396	ABUW_0424		-0.453201	0.0513082	"rpmD, ribosomal protein L30"
A591_A0397	ABUW_0425		-0.374978	0.11742	"rplO, ribosomal protein L15"
A591_A0398	ABUW_0426		-0.193474	0.553679	"secY, preprotein translocase, SecY subunit"
A591_A0399	ABUW_0427		-0.510795	0.0312236	"rpmJ, ribosomal protein L36"
A591_A0400	ABUW_0428		0.0530398	0.893148	"rpsM, 30S ribosomal protein S13"
A591_A0401	ABUW_0429		-0.063641	0.875412	"rpsK, 30S ribosomal protein S11"
A591_A0402	ABUW_0430		-0.131087	0.703907	"rpsD, ribosomal protein S4"
A591_A0403	ABUW_0431		-0.0865335	0.827916	"rpoA, DNA-directed RNA polymerase, alpha subunit"
A591_A0404	ABUW_0432		-0.272779	0.447527	"rplQ, ribosomal protein L17"
A591_A0405	ABUW_0433		-0.0542359	0.898532	"NAD(P)-binding Rossmann-like domain protein"
A591_A0406	ABUW_0434		0.364831	0.340094	"putative acyl-CoA dehydrogenase"
A591_A0407	ABUW_0435		-0.530891	0.0154996	"flavinator of succinate dehydrogenase"
A591_A0408	ABUW_0436	sdhE	-0.0943502	NA	"putative N-acetyltransferase YedL"
A591_A0409	ABUW_0438		0.305142	0.240465	"putative lipoprotein"
A591_A0410	ABUW_0439		0.477914	0.0445293	"rrtA, rhombosortase"
A591_A0411	ABUW_0440		0.711351	0.00843139	"hypothetical protein"
A591_A0412	ABUW_0441		-0.310865	0.200465	"putative N-acetyltransferase YedL"
A591_A0413	ABUW_0442		-0.379342	0.0540207	"putative N-acetyltransferase YedL"
A591_A0414	ABUW_0443		-0.450461	0.01896	"peptidase family M3"
A591_A0415	ABUW_0444		0.188646	0.0841768	"rnr, ribonuclease R"
A591_A0416	ABUW_0448		-0.257903	0.437332	"HAD hydrolase, family IB"
A591_A0417	ABUW_0449		-0.17032	0.683089	"putative N-acetyltransferase YedL"
A591_A0418	ABUW_0451		0.0227376	NA	"nitroreductase family protein"
A591_A0419	ABUW_0452		-0.0633085	0.847343	"putative N-acetyltransferase YedL"
A591_A0420	ABUW_0453		0.219527	0.27097	"FAH family protein"
A591_A0421	ABUW_0454		-0.120991	0.717938	"DNA-binding helix-turn-helix protein"
A591_A0422	ABUW_0455		0.3025	0.322947	"EamA-like transporter family protein"
A591_A0423	ABUW_0456		0.277638	0.124442	"virulence factor BrkB"
A591_A0424	ABUW_0457		0.123656	0.616957	"wrbA, NAD(P)H:quinone oxidoreductase, type IV"
A591_A0425	ABUW_0458		-0.0773945	0.79423	"xpt, xanthine phosphoribosyltransferase"
A591_A0426	ABUW_0459		0.414337	0.00328685	"PF11306 family protein"
A591_A0427	ABUW_0460		0.12337	0.497364	"putative N-acetyltransferase YedL"
A591_A0428	ABUW_0461		0.0312096	0.950748	"TonB protein, C-terminal domain protein"
A591_A0429	ABUW_0462		0.275427	0.0540207	"putative rRNA maturation factor YbeY"
A591_A0430	ABUW_0463		0.188072	0.124925	"PhoH-like protein"
A591_A0431	ABUW_0464		-0.099464	0.59701	"miaB, tRNA-i(6)A37 thiotransferase enzyme MiaB"
A591_A0432	ABUW_0465		0.234539	0.00623185	"transglycosylase SLT domain protein"
A591_A0433	ABUW_0466		0.00709686	0.978363	"ribonuclease, T2 family"
A591_A0434	ABUW_0467		-0.19574	0.495898	"mdh, malate dehydrogenase"
A591_A0435	ABUW_0468		-0.342628	0.364363	"PF10982 family protein"
A591_A0436	ABUW_0469		-0.457879	0.112325	"putative N-acetyltransferase YedL"
A591_A0437	ABUW_0470		-0.0426374	0.927601	"oxidoreductase, 2OG-Fe(II) oxygenase family
A591_A0438	ABUW_0472		0.0460385	0.861	"pssA, CDP-diacylglycerol-serine
A591_A0439	ABUW_0473		-0.21679	0.275059	"putative N-acetyltransferase YedL"
A591_A0440	ABUW_0479		0.0918412	NA	"S-(hydroxymethyl)glutathione synthase"
A591_A0441	ABUW_0480		-0.0121256	0.974006	"PF14066 family protein"
A591_A0442	ABUW_0481		-0.167146	0.61869	"putative acyl-CoA dehydrogenase"
A591_A0443	ABUW_0482		-0.186645	0.645642	"transcriptional regulator, TetR family"
A591_A0444			-0.100855	NA	"putative N-acetyltransferase YedL"
A591_A0445	ABUW_0484		-0.306588	0.305179	"PF07287 family protein"
A591_A0446	ABUW_0485		-0.0959512	0.932453	"KR domain protein"
A591_A0447	ABUW_0486		0.00617499	0.991664	"carboxyl transferase domain protein"
A591_A0448	ABUW_0487		0.178186	0.711921	"putative acyl-CoA dehydrogenase"
A591_A0449	ABUW_0488		0.0456734	0.955553	"enoyl-CoA hydratase/isomerase family protein"
A591_A0450	ABUW_0489		0.00857872	0.980609	"putative acetyl-CoA carboxylase, biotin
A591_A0451	ABUW_0490		0.289134	0.146046	"putative N-acetyltransferase YedL"
A591_A0452	ABUW_0491		0.323562	0.03273	"sspB, stringent starvation protein B"
A591_A0453	ABUW_0492		-0.0416672	0.89277	"glutathione S-transferase"
A591_A0454	ABUW_0493		-0.0700449	0.882284	"rpsI, ribosomal protein S9"
A591_A0455	ABUW_0494		-0.0672864	0.763331	"rplM, ribosomal protein L13"
A591_A0456	ABUW_0495		-0.080089	0.7385	"pdxA, 4-hydroxythreonine-4-phosphate dehydrogenase
A591_A0457	ABUW_0496		-0.0742275	0.665438	"rsmA, ribosomal RNA small subunit methyltransferase A"
A591_A0458	ABUW_0497		0.0252197	0.912248	"apaH, bis(5'-nucleosyl)-tetraphosphatase"
A591_A0459	ABUW_0498		-0.1481	0.642269	"PF09917 family protein"
A591_A0460	ABUW_0499		0.10633	0.700939	"LrgB-like protein"
A591_A0461	ABUW_0500		0.0579028	0.844382	"putative N-acetyltransferase YedL"
A591_A0462	ABUW_0501		0.0102567	0.970122	"hflX, GTP-binding protein HflX"
A591_A0463	ABUW_0502		0.06256	0.777812	"acyltransferase"
A591_A0464	ABUW_0503		0.0510326	0.839635	"PLD-like domain protein"
A591_A0465	ABUW_0504		-0.0125145	0.965189	"calcineurin-like phosphoesterase family protein"
A591_A0466	ABUW_0505	ompA	-0.15926	0.468824	"OmpA/MotB/Pal peptidoglycan-associating domain
A591_A0467	ABUW_0506		-0.0101158	0.971487	"diguanylate cyclase (GGDEF) domain protein"
A591_A0468	ABUW_0507		-0.157849	0.470496	"PF13689 domain protein"
A591_A0469	ABUW_0513		0.177486	0.311291	"pyridine nucleotide-disulfide oxidoreductase"
A591_A0470	ABUW_0514		0.036691	0.882453	"putative lipoprotein"
A591_A0471	ABUW_0515		0.0920704	0.804998	"TIGR01244 family protein"
A591_A0472	ABUW_0516		0.386614	0.251832	"putative lysophospholipase"
A591_A0473	ABUW_0517		0.0756034	0.786031	"trxA_1, thioredoxin"
A591_A0474	ABUW_0518		0.160886	0.513978	"putative acyl-CoA thioester hydrolase YciA"
A591_A0475	ABUW_0519		0.777559	0.01001	"PF14539 domain protein"
A591_A0476	ABUW_0520		0.330278	0.133203	"PF04461 family protein"
A591_A0477	ABUW_0521		-0.0997734	0.802641	"rhodanese-like protein"
A591_A0478	ABUW_0522		0.184684	0.697317	"putative N-acetyltransferase YedL"
A591_A0479	ABUW_0523		0.0498386	0.86173	"putative N-acetyltransferase YedL"
A591_A0480	ABUW_0524		-0.0989221	0.700939	"putative N-acetyltransferase YedL"
A591_A0481	ABUW_0525		0.0690206	0.753902	"ispZ, intracellular septation protein A"
A591_A0482	ABUW_0526		-0.0330878	0.870773	"PHP domain protein"
A591_A0483	ABUW_0527		0.0894832	0.804998	"putative bestrophin domain protein"
A591_A0484	ABUW_0528		0.432973	NA	"RadC-like JAB domain protein"
A591_A0485	ABUW_0529		-0.205503	0.225026	"coaBC, phosphopantothenoylcysteine
A591_A0486	ABUW_0530		-0.101415	0.7242	"secF, export membrane protein SecF"
A591_A0487	ABUW_0531	secD	-0.0136567	0.970122	"secD, export membrane protein SecD"
A591_A0488	ABUW_0532		-0.0606921	0.843572	"preprotein translocase, YajC subunit"
A591_A0489	ABUW_0533		0.0349011	0.901998	"tgt, tRNA-guanine transglycosylase"
A591_A0490	ABUW_0534		0.239749	0.305241	"LemA family protein"
A591_A0491	ABUW_0535		0.035831	0.946999	"putative N-acetyltransferase YedL"
A591_A0492	ABUW_0536		0.0480347	0.865025	"queA, S-adenosylmethionine:tRNA
A591_A0493	ABUW_0538		0.0209162	0.960973	"site-specific recombinase, phage integrase
A591_A0494	ABUW_0539		0.170922	0.677851	"putative N-acetyltransferase YedL"
A591_A0495	ABUW_0540		0.210983	0.605737	"putative N-acetyltransferase YedL"
A591_A0496	ABUW_0541		0.0728282	0.844382	"exonuclease"
A591_A0497	ABUW_0542		0.0870003	NA	"ssb_2, single-stranded DNA-binding protein"
A591_A0498	ABUW_0543		-0.0585542	NA	"putative N-acetyltransferase YedL"
A591_A0499	ABUW_0544		-0.272163	NA	"putative N-acetyltransferase YedL"
A591_A0500	ABUW_0545		-0.277492	0.632731	"putative N-acetyltransferase YedL"
A591_A0501	ABUW_0546		0.0734612	0.912984	"putative N-acetyltransferase YedL"
A591_A0502	ABUW_0547		0.112197	0.842458	"toprim domain protein"
A591_A0503	ABUW_0548		0.717187	NA	"putative N-acetyltransferase YedL"
A591_A0504	ABUW_0549		-0.0941696	0.761888	"DNA-binding helix-turn-helix protein"
A591_A0505	ABUW_0550		-0.587967	0.0981647	"putative N-acetyltransferase YedL"
A591_A0506	ABUW_0551		-0.0846426	0.845559	"phage regulatory protein, Rha family"
A591_A0507	ABUW_0552		-0.372695	NA	"putative N-acetyltransferase YedL"
A591_A0508	ABUW_0553		0.267022	0.120752	"BRCA1 C-terminal domain protein"
A591_A0509	ABUW_0554		0.119862	0.716524	"putative lipoprotein"
A591_A0510	ABUW_0555		-0.31378	NA	"C4-type zinc finger protein, DksA/TraR family"
A591_A0511	ABUW_0556		0.249813	NA	"phage transcriptional activator, Ogr/Delta"
A591_A0512	ABUW_0557		0.0953025	0.80423	"phage late control protein D protein"
A591_A0513	ABUW_0558		0.0739086	0.891899	"phage P2 GpU"
A591_A0514	ABUW_0559		-0.143705	0.533379	"tail tape measure protein, TIGR01760 family"
A591_A0515			-0.192793	NA	"transposase, IS4-like family protein"
A591_A0516			-0.0476551	0.932002	"putative N-acetyltransferase YedL"
A591_A0517	ABUW_0563		0.202606	0.272208	"penicillin-binding protein, transpeptidase domain
A591_A0518	ABUW_0564		0.0373779	NA	"PF05673 family protein"
A591_A0520	ABUW_0565		0.0229906	NA	"Mu-like prophage FluMu protein gp41"
A591_A0521	ABUW_0566		0.0898134	NA	"phage major tail tube protein"
A591_A0522	ABUW_0567		0.278204	NA	"putative phage tail sheath protein"
A591_A0523	ABUW_0568		0.00325811	0.991664	"tail fiber protein"
A591_A0524	ABUW_0569		0.418802	NA	"phage tail protein I"
A591_A0525	ABUW_0570		0.033197	NA	"baseplate J-like protein"
A591_A0526	ABUW_0571		1.21604	NA	"putative lysozyme"
A591_A0527	ABUW_0572		0.0771652	NA	"phage-like baseplate assembly protein"
A591_A0528	ABUW_0573		-0.160951	NA	"phage virion morphogenesis protein"
A591_A0529	ABUW_0574		0.207252	NA	"P2 phage tail completion protein R (GpR)"
A591_A0530	ABUW_0575		0.19232	0.687641	"PF11860 family protein"
A591_A0531	ABUW_0576		-0.0287661	NA	"PF05449 family protein"
A591_A0532	ABUW_0577		-0.388559	NA	"putative N-acetyltransferase YedL"
A591_A0533	ABUW_0578		-0.381558	NA	"phage tail protein X"
A591_A0534	ABUW_0579		0.0970688	NA	"phage head completion protein GPL"
A591_A0535	ABUW_0580		-0.0869242	NA	"phage small terminase subunit"
A591_A0536	ABUW_0581		-0.215231	0.60997	"phage major capsid protein, P2 family"
A591_A0537	ABUW_0582		-0.0556767	NA	"capsid scaffolding protein serine peptidase"
A591_A0538	ABUW_0583		-0.0375423	0.97119	"terminase, ATPase subunit, gpP-like protein"
A591_A0539	ABUW_0584		0.220728	0.660098	"phage portal protein, PBSX family"
A591_A0540	ABUW_0585		-0.29723	0.0540207	"GHKL domain protein"
A591_A0541	ABUW_0586		0.0720772	0.718372	"glnE, [glutamate--ammonia-ligase] adenylyltransferase"
A591_A0542	ABUW_0587		0.364467	0.0328667	"ilvE, branched-chain-amino-acid transaminase"
A591_A0543	ABUW_0588		-0.0642567	0.818033	"putative N-acetyltransferase YedL"
A591_A0544	ABUW_0589		0.0557776	0.733848	"glycosyltransferases group 1"
A591_A0545	ABUW_0590		0.0746031	0.732563	"polysaccharide deacetylase"
A591_A0546	ABUW_0591		0.0184489	0.954966	"glycosyltransferase, group 2 family protein"
A591_A0547	ABUW_0592		0.0573896	0.810172	"glycosyltransferase, group 1 family protein"
A591_A0548	ABUW_0593		0.226034	0.0890028	"putative N-acetyltransferase YedL"
A591_A0549	ABUW_0594		0.0840815	0.687641	"LPS glycosyltransferase"
A591_A0550	ABUW_0595		0.137583	0.545814	"UDP-N-acetylglucosamine 2-epimerase"
A591_A0551	ABUW_0596		-0.0393215	0.873995	"putative N-acetyltransferase YedL"
A591_A0552	ABUW_0597		-0.126144	0.596032	"putative N-acetyltransferase YedL"
A591_A0553	ABUW_0598		0.0768381	0.732563	"aspS, aspartate--tRNA ligase"
A591_A0554	ABUW_0599		-0.174919	0.586275	"PF13803 domain protein"
A591_A0555	ABUW_0600		-0.0194754	0.966672	"TonB-dependent receptor"
A591_A0556	ABUW_0601		0.0813006	0.727532	"PLD-like domain protein"
A591_A0557	ABUW_0602		0.0594673	0.819179	"putative N-acetyltransferase YedL"
A591_A0558	ABUW_0603		0.586793	0.413957	"PF11776 domain protein"
A591_A0559	ABUW_0604		0.0416632	0.91523	"psiE, protein PsiE"
A591_A0560	ABUW_0605		0.0619889	0.844382	"acyl-CoA dehydrogenase N-terminal domain protein"
A591_A0561	ABUW_0606		-0.0978289	0.807635	"acyl-CoA dehydrogenase N-terminal domain protein"
A591_A0562	ABUW_0607		0.334968	0.511527	"putative lipoprotein"
A591_A0563	ABUW_0608		-0.0267623	0.91523	"GHKL domain protein"
A591_A0564	ABUW_0609		0.17161	0.235094	"response regulator receiver domain protein"
A591_A0565	ABUW_0610		0.0271785	0.934681	"PF02696 family protein"
A591_A0566	ABUW_0611		-0.248158	0.0837397	"stearoyl-CoA 9-desaturase"
A591_A0567	ABUW_0612		0.196447	0.172122	"META domain protein"
A591_A0568	ABUW_0613		0.293923	0.0275881	"glycerophosphodiester phosphodiesterase family
A591_A0569	ABUW_0614		0.020874	0.951967	"ATP:cob(I)alamin adenosyltransferase"
A591_A0570	ABUW_0615		0.0715697	0.687529	"TonB-dependent receptor"
A591_A0571	ABUW_0616		-0.0569509	0.865025	"trpF, N-(5'phosphoribosyl)anthranilate isomerase"
A591_A0572	ABUW_0617		0.120434	0.633271	"trpB_1, tryptophan synthase, beta subunit"
A591_A0573	ABUW_0618		0.00527105	0.988885	"PF07566 domain protein"
A591_A0574	ABUW_0619		-0.282528	0.244219	"PF10974 family protein"
A591_A0575	ABUW_0620		0.445152	0.305287	"putative metal-dependent hydrolase"
A591_A0576	ABUW_0621		-0.0784486	0.822663	"transcription regulator AraC N-terminal
A591_A0577	ABUW_0622		-0.360097	0.0810919	"trpA, tryptophan synthase, alpha subunit"
A591_A0578	ABUW_0623		-0.228344	0.237028	"accD, acetyl-CoA carboxylase, carboxyl transferase,
A591_A0579	ABUW_0624		-0.116312	0.344865	"folC, bifunctional protein FolC"
A591_A0580	ABUW_0625		0.068709	0.688556	"sporulation and cell division repeat protein"
A591_A0581	ABUW_0626		0.0826921	0.819703	"tyrosine phosphatase family protein"
A591_A0582	ABUW_0627		0.262301	0.270752	"metallo-beta-lactamase domain protein"
A591_A0583	ABUW_0628		0.190038	0.622569	"C-terminal domain of 1-Cys peroxiredoxin"
A591_A0584	ABUW_0629		-0.225369	0.204535	"secA, preprotein translocase, SecA subunit"
A591_A0585	ABUW_0630		0.451359	0.00319242	"putative N-acetyltransferase YedL"
A591_A0586	ABUW_0631		0.308633	0.00469695	"MFS transporter, metabolite:H+ symporter (MHS)
A591_A0587	ABUW_0632	Hly-III family	0.716935	4.67545e-05	"channel protein, hemolysin III family"
A591_A0588	ABUW_0633		-0.119948	0.451849	"methyltransferase domain protein"
A591_A0589	ABUW_0634		-0.111681	0.687641	"acetyltransferase (GNAT) domain protein"
A591_A0590	ABUW_0635		-0.0855603	0.687641	"phospholipase, patatin family"
A591_A0591	ABUW_0636		-0.356721	0.275059	"putative N-acetyltransferase YedL"
A591_A0592	ABUW_0637		-0.0225985	0.954892	"enoyl-CoA hydratase/isomerase family protein"
A591_A0593	ABUW_0638		0.0284631	0.963156	"acetyl-CoA C-acyltransferase"
A591_A0594	ABUW_0639		-0.619407	0.000714116	"transcription regulator AraC N-terminal
A591_A0595	ABUW_0640		0.0208742	0.956289	"CoA-transferase family III protein"
A591_A0596	ABUW_0641		0.0641893	0.720527	"oprB, porin B"
A591_A0597			-0.40093	NA	"putative N-acetyltransferase YedL"
A591_A0598	ABUW_0642		0.0404258	0.870773	"gcd, glucose dehydrogenase"
A591_A0599	ABUW_0643		-0.419963	0.00675985	"nitrite/sulfite reductase, 4Fe-4S iron-sulfur
A591_A0600	ABUW_0644		-0.358674	0.100473	"PF06073 family protein"
A591_A0601	ABUW_0645		-0.0393528	NA	"multidrug resistance protein, SMR family"
A591_A0602	ABUW_0646		0.0208314	0.972328	"3-demethylubiquinone-9 3-methyltransferase domain
A591_A0603	ABUW_0647		0.115857	0.602678	"acetyl-CoA C-acyltransferase"
A591_A0604	ABUW_0648	gspH	-0.0298077	0.945545	"type II transport protein GspH"
A591_A0605	ABUW_0649	omp38	0.11396	0.513741	"omp, outer membrane protein Omp38" ompA
A591_A0606	ABUW_0650		0.0543942	0.919804	"putative N-acetyltransferase YedL"
A591_A0607	ABUW_0651		0.0601955	0.858368	"rtcB, protein RtcB"
A591_A0608	ABUW_0652		-0.0714981	0.777412	"lysP, lysine-specific permease"
A591_A0609	ABUW_0653		-0.130752	0.54441	"ribosomal protein L11 methyltransferase-like
A591_A0610	ABUW_0654		-0.210582	0.371037	"pbuX_2, xanthine permease"
A591_A0611	ABUW_0655		-0.10701	0.678767	"typA, GTP-binding protein TypA"
A591_A0612			-0.4992	NA	"putative N-acetyltransferase YedL"
A591_A0613	ABUW_0656		0.187335	0.373802	"mscL, large conductance mechanosensitive channel
A591_A0614	ABUW_0657		-0.0200674	0.952211	"AIG2-like family protein"
A591_A0615	ABUW_0658		-0.131187	0.627989	"ppiC, peptidyl-prolyl cis-trans isomerase C"
A591_A0616	ABUW_0659		0.034142	0.851034	"mutM, DNA-formamidopyrimidine glycosylase"
A591_A0617	ABUW_0660		0.000764859	0.997798	"DNA-3-methyladenine glycosylase"
A591_A0618	ABUW_0661		-0.184074	0.372741	"putative TonB-dependent receptor yncD"
A591_A0619	ABUW_0662		-0.136621	0.786019	"oxidoreductase, FAD/FMN dependent"
A591_A0620	ABUW_0663		0.0643268	0.877661	"transporter, auxin efflux carrier domain protein"
A591_A0621	ABUW_0664		0.304046	0.0780929	"Sel1 repeat protein"
A591_A0622	ABUW_0665		0.321038	0.0415479	"thioredoxin-like domain protein"
A591_A0623	ABUW_0666		0.032933	0.913702	"folate-binding protein YgfZ"
A591_A0624	ABUW_0667		0.192749	0.462678	"putative N-acetyltransferase YedL"
A591_A0625	ABUW_0668		-0.266719	0.579262	"PF04343 family protein"
A591_A0626	ABUW_0669		-0.104487	0.780351	"putative alkylphosphonate utilization operon
A591_A0627			0.332005	NA	"transposase, IS4-like family protein"
A591_A0628			0.0545511	0.92467	"putative N-acetyltransferase YedL"
A591_A0629	ABUW_0673		0.111088	0.762116	"PF07411 domain protein"
A591_A0630	ABUW_0674		0.0823412	0.700902	"proS, proline--tRNA ligase"
A591_A0631	ABUW_0675		0.0520879	0.786031	"RND transporter, HAE1 family"
A591_A0632	ABUW_0676		0.0445428	0.816224	"efflux transporter, RND family, MFP subunit"
A591_A0633	ABUW_0677		0.00654792	NA	"putative N-acetyltransferase YedL"
A591_A0634	ABUW_0678		0.267199	0.506513	"pilG, protein PilG"
A591_A0635	ABUW_0679		0.230818	0.475596	"response regulator receiver domain protein"
A591_A0636	ABUW_0680		0.0188351	0.970122	"CheW-like protein"
A591_A0637	ABUW_0681		0.317115	0.263218	"pilJ, protein PilJ"
A591_A0638	ABUW_0682		0.296164	0.232617	"Hpt domain protein"
A591_A0639	ABUW_0684		0.285424	0.172783	"radical SAM domain protein"
A591_A0640	ABUW_0685		0.236342	0.295243	"alpha/beta hydrolase family protein"
A591_A0641	ABUW_0686		-0.0416415	0.849363	"dapE, succinyl-diaminopimelate desuccinylase"
A591_A0642	ABUW_0687		-0.345907	0.35176	"entericidin EcnA/B family protein"
A591_A0643	ABUW_0688		-0.0493632	0.893148	"PF08907 domain protein"
A591_A0644	ABUW_0689		-0.1538	0.695206	"PF04304 family protein"
A591_A0645	ABUW_0690		-0.174568	0.506513	"L,D-transpeptidase catalytic domain protein"
A591_A0646	ABUW_0697		-0.0977945	0.843777	"putative N-acetyltransferase YedL"
A591_A0647	ABUW_0698	wrbA	-1.02465	1.03465e-14	"flavodoxin"
A591_A0648	ABUW_0699		-0.0521553	0.841945	"YcxB-like protein"
A591_A0649	ABUW_0700		0.20955	0.383635	"putative N-acetyltransferase YedL"
A591_A0650	ABUW_0701		0.0948962	0.635595	"drug resistance transporter, Bcr/CflA family"
A591_A0651	ABUW_0702		0.159327	0.438679	"nitroreductase family protein"
A591_A0652	ABUW_0703		-0.298715	0.219975	"putative N-acetyltransferase YedL"
A591_A0653			-0.402524	0.122239	"putative N-acetyltransferase YedL"
A591_A0654	ABUW_0704		-0.352202	0.192554	"agcS, amino acid carrier protein"
A591_A0655	ABUW_0705		0.0153361	0.959539	"phospholipase, patatin family"
A591_A0656	ABUW_0706		-0.0202376	0.932453	"ilvA_1, threonine ammonia-lyase"
A591_A0657	ABUW_0707		0.240722	0.383197	"sbmA, microcin B17 transporter"
A591_A0658	ABUW_0709		0.00319058	0.991664	"PF06674 family protein"
A591_A0659	ABUW_0710		0.280055	0.134924	"putative N-acetyltransferase YedL"
A591_A0660	ABUW_0711		0.24301	0.214027	"intracellular protease, PfpI family"
A591_A0661	ABUW_0712		-0.117041	0.616957	"gatB, aspartyl/glutamyl-tRNA(Asn/Gln) amidotransferase,
A591_A0662	ABUW_0713		0.0267086	0.928494	"gatA, aspartyl/glutamyl-tRNA(Asn/Gln) amidotransferase,
A591_A0663	ABUW_0714		0.0623516	0.806325	"gatC, aspartyl/glutamyl-tRNA(Asn/Gln) amidotransferase,
A591_A0664	ABUW_0715		0.247871	0.182996	"mreB, rod shape-determining protein MreB"
A591_A0665	ABUW_0716		-0.215017	0.202035	"mreC, rod shape-determining protein MreC"
A591_A0666	ABUW_0717		-0.0316374	0.957858	"mreD, rod shape-determining protein MreD"
A591_A0667	ABUW_0718		-0.205569	0.331561	"maf_1, septum formation protein Maf"
A591_A0668	ABUW_0719		0.124896	0.560002	"ribonuclease E/G family protein"
A591_A0669	ABUW_0720		-0.4594	0.191385	"putative N-acetyltransferase YedL"
A591_A0670	ABUW_0721		0.519836	0.00822145	"wax ester synthase/acyl-CoA:diacylglycerol
A591_A0671	ABUW_0722		0.0541496	0.819179	"cysH, phosphoadenylyl-sulfate reductase (thioredoxin)"
A591_A0672	ABUW_0723		-0.0351383	0.88683	"thrH, phosphoserine phosphatase/homoserine
A591_A0673	ABUW_0724		-0.426106	0.0358062	"transporter, Ompp1/FadL/TodX family"
A591_A0674	ABUW_0725		0.242052	0.546461	"flavin reductase"
A591_A0675	ABUW_0726		-0.0346713	0.944659	"transcription regulator AraC N-terminal
A591_A0676	ABUW_0727		0.161084	0.657875	"stearoyl-CoA 9-desaturase"
A591_A0677	ABUW_0728		-0.00749951	0.974006	"PaaX-like protein C-terminal domain protein"
A591_A0678	ABUW_0729		0.045199	0.875412	"uppP, undecaprenyl-diphosphatase UppP"
A591_A0679	ABUW_0730		-0.0701542	0.791577	"DNA-binding helix-turn-helix protein"
A591_A0680	ABUW_0731		0.0798071	0.738952	"NAD(P)H quinone oxidoreductase, PIG3 family"
A591_A0681	ABUW_0732		0.310783	0.0818457	"DJ-1/PfpI domain protein"
A591_A0682	ABUW_0735		0.17954	NA	"putative N-acetyltransferase YedL"
A591_A0683			-0.57796	NA	"putative N-acetyltransferase YedL"
A591_A0684	ABUW_0737		-0.0712448	NA	"putative N-acetyltransferase YedL"
A591_A0685	ABUW_0738		0.206633	0.69677	"putative N-acetyltransferase YedL"
A591_A0686	ABUW_0739		0.0678258	0.919203	"putative N-acetyltransferase YedL"
A591_A0687			0.46616	NA	"putative N-acetyltransferase YedL"
A591_A0688	ABUW_0741		0.202909	NA	"putative N-acetyltransferase YedL"
A591_A0689	ABUW_0742		-0.158364	NA	"putative N-acetyltransferase YedL"
A591_A0690	ABUW_0743		-0.206628	NA	"putative N-acetyltransferase YedL"
A591_A0691	ABUW_0744		-1.08395	NA	"putative N-acetyltransferase YedL"
A591_A0692	ABUW_0745		0.0495447	0.732264	"N-6 DNA Methylase"
A591_A0693	ABUW_0746		-0.193659	0.617064	"putative N-acetyltransferase YedL"
A591_A0694	ABUW_0747		-0.057871	0.845559	"peptidase S24-like protein"
A591_A0695	ABUW_0748		-1.671	NA	"DNA-binding transcriptional regulator Cro"
A591_A0696	ABUW_0749		-0.0223823	NA	"putative N-acetyltransferase YedL"
A591_A0697	ABUW_0750		0.796352	NA	"putative N-acetyltransferase YedL"
A591_A0698	ABUW_0751		0.22771	NA	"transcriptional regulator, GntR domain protein"
A591_A0699	ABUW_0752		0.3331	0.53208	"dnaB_1, replicative DNA helicase"
A591_A0700			-0.0512632	NA	"putative N-acetyltransferase YedL"
A591_A0701	ABUW_0754		0.314237	NA	"putative N-acetyltransferase YedL"
A591_A0702	ABUW_0755		-0.155572	NA	"putative N-acetyltransferase YedL"
A591_A0703	ABUW_0756		0.391062	NA	"putative N-acetyltransferase YedL"
A591_A0704	ABUW_0757		0.140922	NA	"putative N-acetyltransferase YedL"
A591_A0705	ABUW_0758		-0.931137	NA	"putative N-acetyltransferase YedL"
A591_A0706	ABUW_0759		0.102569	NA	"putative N-acetyltransferase YedL"
A591_A0707	ABUW_0760		0.428604	NA	"putative N-acetyltransferase YedL"
A591_A0708	ABUW_0761		0.521245	NA	"VRR-NUC domain protein"
A591_A0709	ABUW_0762		0.192117	0.810172	"putative serine/threonine-protein phosphatase 1" prpA
A591_A0710	ABUW_0764		0.155621	0.865025	"putative N-acetyltransferase YedL"
A591_A0711	ABUW_0767		0.576927	NA	"PF06147 domain protein"
A591_A0712	ABUW_0768		0.152618	NA	"putative N-acetyltransferase YedL"
A591_A0713	ABUW_0769		0.106326	0.687641	"RelA/SpoT domain protein"
A591_A0714	ABUW_0770		-0.210321	NA	"putative N-acetyltransferase YedL"
A591_A0715			-0.0177826	NA	"putative N-acetyltransferase YedL"
A591_A0716	ABUW_0772		-0.0512586	NA	"putative N-acetyltransferase YedL"
A591_A0717	ABUW_0773		-0.0289501	NA	"putative N-acetyltransferase YedL"
A591_A0718	ABUW_0774		0.207179	NA	"PF10045 family protein"
A591_A0719	ABUW_0775		0.519077	NA	"Terminase-like family protein"
A591_A0720	ABUW_0776		0.118901	0.908881	"PF13264 domain protein"
A591_A0721	ABUW_0777		0.209377	0.752745	"phage protein F-like protein"
A591_A0722	ABUW_0778		0.216477	NA	"putative N-acetyltransferase YedL"
A591_A0723	ABUW_0779		-0.198176	NA	"putative N-acetyltransferase YedL"
A591_A0724	ABUW_0780		0.20878	NA	"N4 Gp49/Sf6 protein 66 phage family protein"
A591_A0725	ABUW_0781		0.0293645	0.97119	"putative N-acetyltransferase YedL"
A591_A0726	ABUW_0782		0.175011	0.791135	"coat protein"
A591_A0727	ABUW_0783		-0.0265684	NA	"HeH/LEM domain protein"
A591_A0728	ABUW_0784		0.46778	NA	"putative N-acetyltransferase YedL"
A591_A0729	ABUW_0785		1.03097	NA	"putative N-acetyltransferase YedL"
A591_A0730	ABUW_0786		0.358354	0.121301	"putative N-acetyltransferase YedL"
A591_A0731			0.0865849	NA	"putative N-acetyltransferase YedL"
A591_A0732	ABUW_0787		0.139792	NA	"putative N-acetyltransferase YedL"
A591_A0733			-0.475843	NA	"putative N-acetyltransferase YedL"
A591_A0734	ABUW_0789		0.720177	NA	"putative N-acetyltransferase YedL"
A591_A0735	ABUW_0790		0.252872	0.632731	"putative N-acetyltransferase YedL"
A591_A0736			0.389002	NA	"putative N-acetyltransferase YedL"
A591_A0737	ABUW_0792		0.402079	NA	"putative N-acetyltransferase YedL"
A591_A0738	ABUW_0793		0.453436	0.016269	"PF14076 domain protein"
A591_A0739	ABUW_0794		0.399946	0.070554	"DNA-binding helix-turn-helix protein"
A591_A0740	ABUW_0796		-0.0329792	0.945545	"PF14020 family protein"
A591_A0741	ABUW_0797		-0.0883119	0.80423	"putative lipoprotein"
A591_A0742	ABUW_0798		0.0756388	0.732563	"putative N-acetyltransferase YedL"
A591_A0743	ABUW_0799		-0.240995	0.350126	"Arc-like DNA binding domain protein"
A591_A0744	ABUW_0800		0.11513	NA	"HicB family protein"
A591_A0745	ABUW_0801		0.162388	0.605194	"KilA-N domain protein"
A591_A0746			-1.38572	NA	"putative N-acetyltransferase YedL"
A591_A0747	ABUW_0803		0.596445	NA	"putative N-acetyltransferase YedL"
A591_A0748	ABUW_0804		0.0216773	0.945545	"tape measure domain protein"
A591_A0749	ABUW_0805		-0.0840652	NA	"putative N-acetyltransferase YedL"
A591_A0750	ABUW_0806		-0.474972	NA	"PF08875 domain protein"
A591_A0751			-0.253977	NA	"putative N-acetyltransferase YedL"
A591_A0752	ABUW_0808		0.0333256	0.969562	"putative N-acetyltransferase YedL"
A591_A0753	ABUW_0809		0.219867	NA	"putative N-acetyltransferase YedL"
A591_A0754	ABUW_0810		0.435638	0.583993	"glycoside hydrolase, family 108"
A591_A0755	ABUW_0811		0.116577	0.689246	"putative N-acetyltransferase YedL"
A591_A0756	ABUW_0812		0.253307	0.116266	"putative N-acetyltransferase YedL"
A591_A0757	ABUW_0813		-0.132065	0.697398	"putative N-acetyltransferase YedL"
A591_A0758			-0.461638	NA	"putative N-acetyltransferase YedL"
A591_A0759	ABUW_0815		0.135583	0.553679	"site-specific recombinase, phage integrase
A591_A0760	ABUW_0817		0.0810015	0.786031	"aroP_2, aromatic amino acid transport protein AroP"
A591_A0761			0.539276	NA	"putative N-acetyltransferase YedL"
A591_A0762	ABUW_0818		0.274308	0.0390088	"putative AcnD accessory protein PrpF"
A591_A0763	ABUW_0819		-0.201234	0.132441	"polyprenyl synthetase"
A591_A0764	ABUW_0820		-0.285147	0.5207	"YjbR protein"
A591_A0765	ABUW_0821		0.157449	0.275987	"SPFH domain/Band 7 family protein"
A591_A0766	ABUW_0822		-0.157243	0.369119	"nodulation efficiency protein NfeD"
A591_A0767	ABUW_0823		-0.0838399	0.80423	"phospholipase, patatin family"
A591_A0768	ABUW_0824		-0.233199	0.566901	"acyltransferase"
A591_A0769	ABUW_0825		0.127327	0.882453	"transporter, major facilitator family protein"
A591_A0770	ABUW_0826		0.4311	0.0282132	"porin family protein"
A591_A0771	ABUW_0827		0.229773	0.194572	"putative phosphoethanolamine transferase EptA"
A591_A0772	ABUW_0828		0.278288	0.0993001	"putative transcriptional regulatory protein QseB"
A591_A0773	ABUW_0829		-0.0118029	0.964693	"GHKL domain protein"
A591_A0774	ABUW_0830		-0.15302	NA	"PAP2 family protein"
A591_A0775	ABUW_0831		-0.373262	0.353133	"ammonium transporter"
A591_A0776	ABUW_0832		0.0778468	0.842458	"LysR substrate-binding domain protein"
A591_A0777	ABUW_0833		-0.0361414	0.97119	"transporter, auxin efflux carrier domain protein"
A591_A0778	ABUW_0834		-0.0302811	0.954993	"DnaJ domain protein"
A591_A0779	ABUW_0835		0.0489736	0.86801	"putative N-acetyltransferase YedL"
A591_A0780	ABUW_0836		-0.0233991	0.927601	"valS, valine--tRNA ligase"
A591_A0781	ABUW_0837		0.103901	0.786031	"putative N-acetyltransferase YedL"
A591_A0782	ABUW_0838		-0.0677828	0.720527	"NAD(P)H-binding protein, PF13460 family"
A591_A0783	ABUW_0839		-0.0594099	0.773209	"SnoaL-like domain protein"
A591_A0784	ABUW_0840		-0.037162	0.893148	"heavy-metal-binding domain protein"
A591_A0785	ABUW_0841		0.058636	0.85885	"heavy-metal-binding domain protein"
A591_A0786	ABUW_0842		0.187911	0.471242	"putative outer membrane efflux protein OprM"
A591_A0787	ABUW_0843		0.190896	0.381969	"mexB, multidrug resistance protein MexB"
A591_A0788	ABUW_0844		0.246077	0.250081	"putative acriflavine resistance protein A"
A591_A0789	ABUW_0845		0.0813527	0.720527	"PAP2 family protein"
A591_A0790	ABUW_0846		0.221397	0.204532	"site-specific recombinase"
A591_A0791	ABUW_0847		-0.0688186	0.687641	"putative octaprenyl-diphosphate synthase"
A591_A0792	ABUW_0848		0.0714351	0.756204	"rplU, ribosomal protein L21"
A591_A0793	ABUW_0849		-0.218622	0.348606	"rpmA, ribosomal protein L27"
A591_A0794	ABUW_0850		0.326608	0.0061207	"lolA, outer membrane lipoprotein carrier protein LolA"
A591_A0795	ABUW_0851		0.190151	0.313149	"PF11738 family protein"
A591_A0796	ABUW_0852		-0.105941	0.566901	"serS, serine--tRNA ligase"
A591_A0797	ABUW_0853		-0.237035	0.179135	"cobA, uroporphyrinogen-III C-methyltransferase"
A591_A0798	ABUW_0854		-0.257468	0.411728	"putative tRNA
A591_A0799	ABUW_0855		-0.842572	0.0157887	"transcriptional regulator, HxlR family"
A591_A0800	ABUW_0856		-0.0338833	0.92467	"flavin reductase domain protein"
A591_A0801	ABUW_0857		-0.108888	0.700939	"inner membrane transport protein YeeF"
A591_A0802	ABUW_0858		-0.316826	0.0638822	"putative 1,3-propanediol dehydrogenase"
A591_A0803	ABUW_0859		-0.745433	3.87462e-12	"putative N-acetyltransferase YedL"
A591_A0804	ABUW_0860	lipB	-0.483665	0.00219004	"lipB, lipoyl(octanoyl) transferase"
A591_A0805	ABUW_0861		-0.48018	0.0103986	"PF04359 family protein"
A591_A0806	ABUW_0862		-0.255899	0.132813	"rpoD, RNA polymerase sigma factor RpoD"
A591_A0807			-0.294507	0.535222	"putative N-acetyltransferase YedL"
A591_A0808	ABUW_0863		-0.00842285	0.975628	"putative N-acetyltransferase YedL"
A591_A0809	ABUW_0864		0.0667911	0.780834	"yecA family protein"
A591_A0810	ABUW_0865		-0.182429	0.475596	"rhodanese-like protein"
A591_A0811	ABUW_0866		-0.0496697	0.906746	"PF06945 family protein"
A591_A0812	ABUW_0867		0.15925	0.423699	"gltA, citrate (Si)-synthase"
A591_A0813	ABUW_0868		-0.204841	0.487249	"sdhC, succinate dehydrogenase, cytochrome b556 subunit"
A591_A0814	ABUW_0869		-0.213645	0.182485	"sdhD, succinate dehydrogenase, hydrophobic membrane
A591_A0815	ABUW_0870		-0.114707	0.661817	"sdhA, succinate dehydrogenase, flavoprotein subunit"
A591_A0816	ABUW_0871		-0.0397286	0.915826	"succinate dehydrogenase and fumarate reductase
A591_A0817	ABUW_0872		-0.0882453	0.695206	"sucA, oxoglutarate dehydrogenase
A591_A0818	ABUW_0873		-0.0756785	0.848209	"sucB, dihydrolipoyllysine-residue succinyltransferase,
A591_A0819	ABUW_0874	lpdA_1	-0.104269	0.767403	"lpdA_1, dihydrolipoyl dehydrogenase"
A591_A0820	ABUW_0875		-0.0152911	0.97119	"sucC, succinyl-CoA ligase [ADP-forming] subunit beta"
A591_A0821	ABUW_0876		-0.0156663	0.974006	"sucD, succinyl-CoA synthetase, alpha subunit"
A591_A0822			-1.86008	NA	"putative N-acetyltransferase YedL"
A591_A0823	ABUW_0879		-0.157075	0.367704	"putative lipoprotein"
A591_A0824	ABUW_0881		-0.0129919	0.960973	"trpS, tryptophan--tRNA ligase"
A591_A0825	ABUW_0882		0.0284514	0.915826	"inner membrane protein YedI"
A591_A0826	ABUW_0883		-0.142392	0.614952	"putative neutral zinc metallopeptidase"
A591_A0827	ABUW_0884		0.155462	0.346238	"transporter, CPA2 family"
A591_A0828	ABUW_0885		-0.0545396	0.882284	"group 3 Ig-like protein"
A591_A0829	ABUW_0886		0.322564	0.142671	"putative N-acetyltransferase YedL"
A591_A0830	ABUW_0887		0.256301	0.172474	"capsule synthesis protein"
A591_A0831	ABUW_0888		0.211408	0.272212	"putative N-acetyltransferase YedL"
A591_A0832	ABUW_0889		0.205106	0.693505	"DNA-binding domain,
A591_A0833	ABUW_0890		0.0960408	0.83093	"universal stress family protein"
A591_A0834	ABUW_0891		-0.17533	0.678027	"putative chloramphenicol O-acetyltransferase"
A591_A0835	ABUW_0892		-0.131932	0.617527	"greA, transcription elongation factor GreA"
A591_A0836	ABUW_0893		-0.241468	0.263763	"carB, carbamoyl-phosphate synthase, large subunit"
A591_A0837	ABUW_0894		-0.36184	0.0419572	"carA, carbamoyl-phosphate synthase, small subunit"
A591_A0838	ABUW_0895		-0.0498882	0.891899	"putative N-acetyltransferase YedL"
A591_A0839	ABUW_0896		-0.0501804	0.834689	"putative N-acetyltransferase YedL"
A591_A0840	ABUW_0897		0.041006	0.858474	"RNA-binding protein, YhbY family"
A591_A0841	ABUW_0898		-0.214067	0.205961	"rrmJ, ribosomal RNA large subunit methyltransferase J"
A591_A0842	ABUW_0899		-0.0578687	0.790025	"hflB, ATP-dependent metallopeptidase HflB"
A591_A0843	ABUW_0900		-0.247561	0.326651	"folP_1, dihydropteroate synthase"
A591_A0844	ABUW_0901		-0.154561	0.615492	"putative N-acetyltransferase YedL"
A591_A0845	ABUW_0902		-0.102742	0.83335	"putative N-acetyltransferase YedL"
A591_A0846	ABUW_0904		0.0330702	0.959313	"alkaline phosphatase D family protein"
A591_A0847	ABUW_0907		0.0729505	0.796124	"tetrahydrofolate dehydrogenase/cyclohydrolase,
A591_A0848	ABUW_0908		-0.140735	0.565339	"ribosomal protein L11 methyltransferase-like
A591_A0849	ABUW_0909		0.171801	0.484948	"putative lipoprotein"
A591_A0850	ABUW_0910		0.191171	0.42569	"MFS transporter, metabolite:H+ symporter (MHS)
A591_A0851	ABUW_0911		0.063668	0.874626	"glpK, glycerol kinase"
A591_A0852	ABUW_0912		0.0494883	0.893148	"glpD, glycerol-3-phosphate dehydrogenase"
A591_A0853	ABUW_0913		-0.395589	0.00208515	"phosphoenolpyruvate carboxykinase (GTP)"
A591_A0854	ABUW_0914		0.118916	0.608175	"diacylglycerol kinase"
A591_A0855	ABUW_0915		0.159351	0.494232	"calcineurin-like phosphoesterase family protein"
A591_A0856	ABUW_0916	bap	0.270014	0.0644112	"type I secretion C-terminal target domain
A591_A0857	ABUW_0917		-0.190377	0.452155	"groS, chaperonin GroS"
A591_A0858	ABUW_0918		0.0574548	0.893148	"groL, chaperonin GroL"
A591_A0859	ABUW_0919		-0.093773	0.780739	"prokaryotic diacylglycerol kinase"
A591_A0860	ABUW_0920		0.142925	0.35176	"metallo-beta-lactamase domain protein"
A591_A0861	ABUW_0921		0.157592	0.83335	"glycerophosphodiester phosphodiesterase family
A591_A0862	ABUW_0922		0.0860389	0.701223	"RND transporter, HAE1 family"
A591_A0863	ABUW_0923		-0.037037	0.927601	"PF13430 domain protein"
A591_A0864	ABUW_0924		0.406832	0.0157887	"peptidase, M48 family"
A591_A0865	ABUW_0925		-0.104858	0.678767	"transglycosylase SLT domain protein"
A591_A0866	ABUW_0926		-0.0299941	0.919873	"PP-loop family protein"
A591_A0867	ABUW_0927		0.373756	0.167154	"SCP-2 sterol transfer family protein"
A591_A0868	ABUW_0928		-0.210169	0.632223	"transglycosylase SLT domain protein"
A591_A0869	ABUW_0929		-0.0275257	0.932002	"greB, transcription elongation factor GreB"
A591_A0870	ABUW_0931		0.0742895	0.833686	"putative N-acetyltransferase YedL"
A591_A0871	ABUW_0932		-0.019253	0.977474	"non-ribosomal peptide synthetase C-terminal
A591_A0872	ABUW_0933		-0.48576	0.21267	"putative N-acetyltransferase YedL"
A591_A0873	ABUW_0935		0.0745378	NA	"putative N-acetyltransferase YedL"
A591_A0874	ABUW_0936		-0.282729	NA	"putative N-acetyltransferase YedL"
A591_A0875	ABUW_0937		-0.121604	0.786031	"putative N-acetyltransferase YedL"
A591_A0876	ABUW_0939		0.255785	NA	"transcriptional regulator, TetR family"
A591_A0877	ABUW_0940		0.338705	0.0625496	"putative protein DrgA"
A591_A0878	ABUW_0941		0.54276	0.00751208	"KR domain protein"
A591_A0879	ABUW_0942		0.161147	0.684226	"transcriptional regulator, TetR family"
A591_A0880	ABUW_0943		0.218164	0.720527	"glycerate kinase"
A591_A0881	ABUW_0944		0.00575732	0.984375	"oxidoreductase alpha (molybdopterin) subunit"
A591_A0882	ABUW_0945		-0.194882	0.412452	"formate dehydrogenase family accessory protein
A591_A0883	ABUW_0946		-0.506323	0.0732256	"PF06803 family protein"
A591_A0884	ABUW_0947		-0.368841	0.040795	"putative 4-phosphoerythronate dehydrogenase"
A591_A0885	ABUW_0948		-0.00712032	0.978363	"EF-P lysine aminoacylase GenX"
A591_A0886	ABUW_0949		0.0812631	0.76464	"Tim44-like domain protein"
A591_A0887	ABUW_0950		-0.196758	0.307137	"radA, DNA repair protein RadA"
A591_A0888			-0.0661038	0.903153	"putative N-acetyltransferase YedL"
A591_A0889	ABUW_0951		0.276299	0.1454	"cycA_1, D-serine/D-alanine/glycine transporter"
A591_A0890	ABUW_0952		-0.416562	0.124033	"prokaryotic lipoprotein-attachment site"
A591_A0891	ABUW_0953		-0.025204	0.944727	"lysA, diaminopimelate decarboxylase"
A591_A0892	ABUW_0954		-0.0450437	0.832335	"dapF, diaminopimelate epimerase"
A591_A0893	ABUW_0955		-0.105703	0.700907	"TAP-like protein"
A591_A0894	ABUW_0956		-0.0966346	0.790025	"translocator protein, LysE family"
A591_A0895	ABUW_0957		0.0290318	0.92477	"putative tyrosine recombinase XerC"
A591_A0896	ABUW_0958		0.366428	0.146046	"etfB_1, electron transfer flavoprotein domain protein"
A591_A0897	ABUW_0959		0.287168	0.346238	"etfB_2, electron transfer flavoprotein domain protein"
A591_A0898	ABUW_0960		-0.0272472	0.906746	"gyrA, DNA gyrase, A subunit"
A591_A0899	ABUW_0961		0.495765	0.263763	"dolichyl-phosphate-mannose-protein
A591_A0900	ABUW_0962		0.296448	NA	"GtrA-like protein"
A591_A0901	ABUW_0963		0.370059	NA	"glycosyltransferase, group 2 family protein"
A591_A0902	ABUW_0964		-0.0774563	NA	"YdjC-like protein"
A591_A0903	ABUW_0965		0.243751	0.419616	"ABC-2 family transporter protein"
A591_A0904	ABUW_0966		0.0162886	0.964693	"ABC-2 family transporter protein"
A591_A0905	ABUW_0967	adeA	0.0615913	0.804145	"HlyD family secretion protein"
A591_A0906	ABUW_0968	outer membrane efflux	0.0192567	0.956496	"outer membrane efflux protein"
A591_A0907			0.697851	NA	"hypothetical protein"
A591_A0908	ABUW_0969		-0.0715941	0.715762	"serC, phosphoserine transaminase"
A591_A0909	ABUW_0970		-1.28019	NA	"putative N-acetyltransferase YedL"
A591_A0910	ABUW_0971		-0.426701	0.0168055	"putative N-acetyltransferase YedL"
A591_A0911	ABUW_0972		-0.061337	0.804844	"PIN domain protein, PF02639 family"
A591_A0912	ABUW_0973		0.0743906	0.756204	"EamA-like transporter family protein"
A591_A0913	ABUW_0974		0.218405	0.180356	"efflux ABC transporter, permease protein"
A591_A0914	ABUW_0975		0.107238	0.720527	"lolD, lipoprotein ABC transporter, ATP-binding protein"
A591_A0915	ABUW_0976		-0.113133	0.700939	"DNA internalization competence protein (comEC)
A591_A0916	ABUW_0977		-0.00666517	0.977251	"lipid A biosynthesis (KDO)2-(lauroyl)-lipid IVA
A591_A0917	ABUW_0978		-0.000573791	0.997798	"sppA, signal peptide peptidase SppA, 36K type"
A591_A0918	ABUW_0979		-0.0653201	0.780739	"alpha/beta hydrolase family protein"
A591_A0919	ABUW_0980		-0.159445	0.492318	"putative phosphoribosylglycinamide
A591_A0920	ABUW_0981		-0.0831523	0.786031	"purM, phosphoribosylformylglycinamidine cyclo-ligase"
A591_A0921	ABUW_0982		0.0778025	0.506513	"PF01594 domain protein"
A591_A0922	ABUW_0983		-0.00638542	0.978936	"hda, DnaA regulatory inactivator Hda"
A591_A0923	ABUW_0984		-0.0253404	0.924658	"rbtA, rhombotarget A"
A591_A0924	ABUW_0985		-0.0191846	0.945545	"CSLREA domain protein"
A591_A0925	ABUW_0986		-0.28606	0.167304	"PF11304 domain protein"
A591_A0926	ABUW_0987		-0.0471328	0.877661	"putative N-acetyltransferase YedL"
A591_A0927	ABUW_0988		-0.212136	0.411506	"RNA polymerase factor sigma-70"
A591_A0928	ABUW_0989		-0.0923353	0.718737	"RNA methyltransferase, TrmH family"
A591_A0929	ABUW_0990		-0.108243	0.678767	"fbp, fructose-bisphosphatase"
A591_A0930	ABUW_0991		-0.477665	0.039175	"putative N-acetyltransferase YedL"
A591_A0931	ABUW_0992		0.298113	0.0901185	"pal, peptidoglycan-associated lipoprotein"
A591_A0932	ABUW_0993		0.19143	0.430195	"tolB, Tol-Pal system beta propeller repeat protein
A591_A0933	ABUW_0994		-0.0605947	0.815328	"putative protein TolA"
A591_A0934	ABUW_0995		-0.0376465	0.932453	"tolR, protein TolR"
A591_A0935	ABUW_0996		-0.100764	0.682556	"tolQ, protein TolQ"
A591_A0936	ABUW_0997		-0.507222	0.0303907	"tol-pal system-associated acyl-CoA thioesterase"
A591_A0937	ABUW_0998		0.0830586	0.848963	"amidohydrolase"
A591_A0938	ABUW_0999		0.0288156	0.932002	"ruvB, Holliday junction DNA helicase RuvB"
A591_A0939	ABUW_1000		-0.12351	0.590459	"ruvA, Holliday junction DNA helicase RuvA"
A591_A0940	ABUW_1001		0.020127	0.930594	"putative dGTPase"
A591_A0941	ABUW_1002		-0.158552	0.3907	"purL, phosphoribosylformylglycinamidine synthase"
A591_A0942	ABUW_1003		-0.307593	0.0657601	"drug resistance transporter, Bcr/CflA family"
A591_A0943			-0.530287	0.34557	"putative N-acetyltransferase YedL"
A591_A0944	ABUW_1005		-0.0372237	0.928651	"putative N-acetyltransferase YedL"
A591_A0945	ABUW_1006		-0.17932	0.596908	"enoyl-CoA hydratase/isomerase family protein"
A591_A0946	ABUW_1007		-0.216548	0.307608	"putative cytidyltransferase"
A591_A0947	ABUW_1008		-0.198311	0.631028	"cysteine-rich secretory family protein"
A591_A0948	ABUW_1009		0.1243	0.531623	"redoxin"
A591_A0949	ABUW_1010		0.0981803	0.731289	"ATP-binding region"
A591_A0950	ABUW_1011		0.269544	0.243793	"putative N-acetyltransferase YedL"
A591_A0951	ABUW_1012		-0.0755953	0.745035	"queC, queuosine biosynthesis protein QueC"
A591_A0952	ABUW_1013		-0.147403	0.430195	"putative 7-cyano-7-deazaguanosine (preQ0)
A591_A0953	ABUW_1014		-0.0448503	0.866477	"dapD, 2,3,4,5-tetrahydropyridine-2,6-dicarboxylate
A591_A0954	ABUW_1015		-0.0177889	0.964499	"putative N-acetyltransferase YedL"
A591_A0955	ABUW_1016		0.537439	0.00729595	"cbl, cys regulon transcriptional regulator Cbl"
A591_A0956	ABUW_1017		0.209573	0.492978	"cysA, sulfate ABC transporter, ATP-binding protein"
A591_A0957	ABUW_1018		0.243511	0.595158	"cysW, sulfate ABC transporter, permease protein CysW"
A591_A0958			0.368967	NA	"putative N-acetyltransferase YedL"
A591_A0959	ABUW_1019		0.0535545	0.936059	"cysT, sulfate ABC transporter, permease protein CysT"
A591_A0960	ABUW_1020		0.0505164	0.945545	"serine hydrolase"
A591_A0961	ABUW_1021		0.144447	0.708093	"sbp_2, sulfate-binding protein"
A591_A0962	ABUW_1022		-0.00514844	0.989438	"pabC, aminodeoxychorismate lyase"
A591_A0963	ABUW_1023		0.00480423	0.978363	"YceG family protein"
A591_A0964	ABUW_1024		0.0276726	0.899529	"tmk, dTMP kinase"
A591_A0965	ABUW_1025		-0.0356111	0.925511	"thioesterase family protein"
A591_A0966	ABUW_1026		-0.0206308	0.944659	"nadB, L-aspartate oxidase"
A591_A0967	ABUW_1027	pkf	0.273702	0.226416	"putative serine protease MucD"
A591_A0968	ABUW_1028		-0.137239	0.704699	"thioesterase family protein"
A591_A0969	ABUW_1029		-0.0736744	0.724534	"lepA, elongation factor 4"
A591_A0970	ABUW_1030		-0.0287479	0.932002	"lepB, signal peptidase I"
A591_A0971	ABUW_1031		-0.023651	0.948098	"putative N-acetyltransferase YedL"
A591_A0972	ABUW_1032		-0.304103	0.124033	"rnc, ribonuclease III"
A591_A0973	ABUW_1033		-0.0332093	0.851034	"era, GTP-binding protein Era"
A591_A0974	ABUW_1034		0.173992	0.77936	"putative N-acetyltransferase YedL"
A591_A0975	ABUW_1035		-0.248888	0.308437	"recO, DNA repair protein RecO"
A591_A0976	ABUW_1036		0.122693	0.574787	"pdxJ, pyridoxine 5'-phosphate synthase"
A591_A0977	ABUW_1037		-0.0713162	0.844382	"putative tRNA-(ms[2]io[6]A)-hydroxylase"
A591_A0978	ABUW_1038		0.133411	0.48333	"KR domain protein"
A591_A0979	ABUW_1040		-0.0326767	0.936297	"putative N-acetyltransferase YedL"
A591_A0980	ABUW_1041		0.438797	0.0927213	"hypothetical protein"
A591_A0981	ABUW_1042		0.150175	0.718737	"S-(hydroxymethyl)glutathione synthase"
A591_A0982	ABUW_1043		0.110446	0.616951	"aminotransferase, class I/II"
A591_A0983	ABUW_1044		-0.343108	0.428282	"putative N-acetyltransferase YedL"
A591_A0984	ABUW_1045		-0.170908	0.323465	"diguanylate cyclase (GGDEF) domain protein"
A591_A0985	ABUW_1046		-0.100635	0.695206	"putative N-acetyltransferase YedL"
A591_A0986	ABUW_1047		-0.490963	0.00500078	"uvrB, excinuclease ABC, B subunit"
A591_A0987	ABUW_1048		0.0620064	0.835341	"lipocalin-like protein"
A591_A0988	ABUW_1049		-0.253237	0.483642	"rarD, protein RarD"
A591_A0989	ABUW_1050		-0.0511072	0.865025	"gap_1, glyceraldehyde-3-phosphate dehydrogenase, type I"
A591_A0990	ABUW_1051		0.0579572	0.858619	"putative N-acetyltransferase YedL"
A591_A0991	ABUW_1052		0.134085	0.675944	"putative N-acetyltransferase YedL"
A591_A0992	ABUW_1053		-0.359725	0.153411	"cgtA, Obg family GTPase CgtA"
A591_A0993	ABUW_1054		-0.218103	0.25276	"proB, glutamate 5-kinase"
A591_A0994	ABUW_1055		0.0430004	0.882284	"HAD phosphoserine phosphatase-like hydrolase,
A591_A0995	ABUW_1056		0.11421	0.556286	"PF07759 family protein"
A591_A0996	ABUW_1057		0.0425531	0.851034	"TIM-barrel protein, nifR3 family"
A591_A0997	ABUW_1058		0.216936	0.35176	"thiazole biosynthesis protein ThiG-like protein"
A591_A0998	ABUW_1059		-0.11381	0.77005	"VIT family protein"
A591_A0999	ABUW_1060		-0.0263794	0.932513	"putative N-acetyltransferase YedL"
A591_A1000	ABUW_1061		0.121785	0.591437	"UDP-N-acetylglucosamine 2-epimerase"
A591_A1001	ABUW_1062		-0.108651	0.690209	"putative N-acetyltransferase YedL"
A591_A1002	ABUW_1063		0.0145224	0.974006	"putative N-acetyltransferase YedL"
A591_A1003	ABUW_1064		0.105739	0.765382	"glycosyltransferase-like protein, family 2"
A591_A1004	ABUW_1065		0.121709	0.76464	"putative N-acetyltransferase YedL"
A591_A1005	ABUW_1066		-0.0305829	0.959313	"putative N-acetyltransferase YedL"
A591_A1006	ABUW_1067		0.107691	0.7167	"FAD binding domain of DNA photolyase"
A591_A1007	ABUW_1068		-0.460494	0.00623185	"peptidyl-prolyl cis-trans isomerase, FKBP-type"
A591_A1008	ABUW_1069		0.0564181	0.838019	"putative NADH dehydrogenase"
A591_A1009	ABUW_1070		0.113159	0.644156	"class A beta-lactamase"
A591_A1010	ABUW_1071		0.184952	0.185404	"peptidase, M61 glycyl aminopeptidase family
A591_A1011	ABUW_1072		0.0337777	0.874626	"isocitrate dehydrogenase, NADP-dependent"
A591_A1012	ABUW_1073		-0.0319062	0.882453	"pseudouridylate synthase"
A591_A1013	ABUW_1074		0.0975255	0.690209	"icd, isocitrate dehydrogenase, NADP-dependent"
A591_A1014	ABUW_1075		-0.190181	0.701643	"putative N-acetyltransferase YedL"
A591_A1015	ABUW_1076		-0.407493	0.163935	"putative N-acetyltransferase YedL"
A591_A1016	ABUW_1077		1.83286	NA	"putative N-acetyltransferase YedL"
A591_A1017	ABUW_1078		0.104791	NA	"PF06779 family protein"
A591_A1018	ABUW_1079		-0.420404	0.23258	"LysR substrate-binding domain protein"
A591_A1019	ABUW_1080		-0.157753	0.468824	"transporter, dicarboxylate/amino acid:cation
A591_A1020	ABUW_1081		0.134902	0.791579	"phenazine biosynthesis protein, PhzF family"
A591_A1021	ABUW_1082		0.220705	0.104296	"peptidase, M16 family"
A591_A1022	ABUW_1083		0.42948	0.0199905	"PF11342 family protein"
A591_A1023	ABUW_1084		-0.0687279	0.845559	"putative N-acetyltransferase YedL"
A591_A1024	ABUW_1085		0.321106	0.0781018	"CHAD domain protein"
A591_A1025	ABUW_1086		0.0649561	0.865025	"PF06127 family protein"
A591_A1026	ABUW_1087		-0.39567	0.243048	"cas1f, CRISPR-associated endonuclease Cas1, subtype
A591_A1027	ABUW_1088		-0.300406	0.0845776	"cas3f, CRISPR-associated helicase Cas3, subtype
A591_A1028	ABUW_1089		-0.044123	0.844382	"csy1, CRISPR type I-F/YPEST-associated protein Csy1"
A591_A1029	ABUW_1090		-0.00366923	0.989222	"csy2, CRISPR type I-F/YPEST-associated protein Csy2"
A591_A1030	ABUW_1091		-0.0784992	0.749501	"csy3, CRISPR type I-F/YPEST-associated protein Csy3"
A591_A1031	ABUW_1092		-0.110342	0.616957	"cas6f, CRISPR-associated endoribonuclease Cas6/Csy4,
A591_A1032			-0.141237	NA	"putative N-acetyltransferase YedL"
A591_A1033			-0.33159	NA	"putative N-acetyltransferase YedL"
A591_A1034			-0.0671079	NA	"putative N-acetyltransferase YedL"
A591_A1035			-0.523128	NA	"putative N-acetyltransferase YedL"
A591_A1036			-0.459276	NA	"putative N-acetyltransferase YedL"
A591_A1037	ABUW_1097		0.0951863	0.687641	"thiE, thiamine-phosphate diphosphorylase"
A591_A1038	ABUW_1098		0.006103	0.977474	"hemL, glutamate-1-semialdehyde-2,1-aminomutase"
A591_A1039	ABUW_1099		-0.574057	0.00803548	"phosphopantetheine attachment domain protein"
A591_A1040	ABUW_1100		-0.607247	0.000689132	"putative pseudouridine synthase A"
A591_A1041	ABUW_1101		-0.169626	0.30885	"rapA, RNA polymerase recycling family C-terminal domain
A591_A1042	ABUW_1102		-0.0846379	0.786031	"PF01594 domain protein"
A591_A1043	ABUW_1103		-0.116663	0.608175	"putative HTH-type transcriptional repressor FabR"
A591_A1044	ABUW_1104		1.38503	2.02985e-09	"oxidoreductase NAD-binding domain protein"
A591_A1045	ABUW_1105	scd_1	1.1922	7.80998e-10	"stearoyl-CoA 9-desaturase"
A591_A1046	ABUW_1106		-0.0514586	0.926615	"PF14539 domain protein"
A591_A1047	ABUW_1107		-0.0124393	0.974189	"transcriptional regulator, TetR family"
A591_A1048	ABUW_1108		0.249634	0.171816	"PF04402 family protein"
A591_A1049	ABUW_1109		-0.0762066	0.80423	"dat, diaminobutyrate--2-oxoglutarate transaminase"
A591_A1050	ABUW_1110		-0.173627	0.544895	"ddc, diaminobutyrate decarboxylase"
A591_A1051	ABUW_1111		0.114782	0.699421	"aldehyde dehydrogenase (NAD) family protein"
A591_A1052	ABUW_1112		-0.0398891	0.92877	"transcriptional regulator, AsnC family"
A591_A1053	ABUW_1113		0.107764	0.759125	"thiamine pyrophosphate enzyme, N-terminal TPP
A591_A1054	ABUW_1114		-0.056064	0.920729	"aroP_3, aromatic amino acid transport protein AroP"
A591_A1055	ABUW_1115		0.00908242	0.989168	"PBP domain protein"
A591_A1056	ABUW_1116		-0.265924	0.430731	"pstC, phosphate ABC transporter, permease protein PstC"
A591_A1057	ABUW_1117		0.0440314	0.891899	"pstA, phosphate ABC transporter, permease protein PstA"
A591_A1058	ABUW_1118		0.122386	0.687641	"pstB, phosphate ABC transporter, ATP-binding protein"
A591_A1059	ABUW_1119		-0.405798	0.00500078	"putative signal peptide peptidase SppA, 36K type"
A591_A1060	ABUW_1120		-0.068963	0.74334	"group 3 Ig-like protein"
A591_A1061	ABUW_1121		-0.150602	0.717206	"membrane protein, PF09997 family"
A591_A1062	ABUW_1122		0.0328492	0.921945	"purB, adenylosuccinate lyase"
A591_A1063	ABUW_1123		-0.251305	0.184988	"PF04356 family protein"
A591_A1064	ABUW_1124		-0.18393	0.272212	"trmU, tRNA
A591_A1065	ABUW_1125		-0.259911	0.167154	"NUDIX domain protein"
A591_A1066	ABUW_1126		-0.449692	0.0476154	"transferase hexapeptide repeat protein"
A591_A1067	ABUW_1127		0.0576462	0.875412	"serine-type D-Ala-D-Ala carboxypeptidase"
A591_A1068	ABUW_1128		0.203453	0.356113	"putative N-acetyltransferase YedL"
A591_A1069	ABUW_1129		0.253502	0.580531	"putative N-acetyltransferase YedL"
A591_A1070	ABUW_1130		-0.0352009	0.941864	"surE, 5'/3'-nucleotidase SurE"
A591_A1071	ABUW_1131		0.285036	0.404547	"peptidase, M23 family"
A591_A1072	ABUW_1132		-0.125079	0.478467	"LysR substrate-binding domain protein"
A591_A1073	ABUW_1133		0.322555	0.0023042	"AAA domain protein"
A591_A1074	ABUW_1134		-0.0238267	0.919873	"transporter, major facilitator family protein"
A591_A1075	ABUW_1135		0.148001	0.683847	"gloA, lactoylglutathione lyase"
A591_A1076	ABUW_1136		-0.119589	0.633271	"SBF-like CPA transporter family protein"
A591_A1077	ABUW_1137		-0.346769	0.20865	"rpmE_1, ribosomal protein L31"
A591_A1078	ABUW_1138		0.235861	0.120752	"cyclic diguanylate phosphodiesterase (EAL) domain
A591_A1079	ABUW_1139		0.11903	0.444875	"putative N-acetyltransferase YedL"
A591_A1080	ABUW_1140		-0.110422	0.481116	"epmB, EF-P beta-lysylation protein EpmB"
A591_A1081	ABUW_1141		0.0753615	0.759125	"efp, translation elongation factor P"
A591_A1082	ABUW_1142		0.486064	0.122239	"putative N-acetyltransferase YedL"
A591_A1083	ABUW_1143		0.372684	0.270752	"PF04328 family protein"
A591_A1084	ABUW_1145		-0.186345	0.573069	"LysR substrate-binding domain protein"
A591_A1085	ABUW_1146		-0.0391501	0.91523	"metallopeptidase family M24"
A591_A1086	ABUW_1147		0.242225	0.678767	"BCCT family transporter"
A591_A1087	ABUW_1148		0.138181	0.576438	"BCCT family transporter"
A591_A1088	ABUW_1149		0.151935	0.793103	"ring hydroxylating alpha subunit, catalytic
A591_A1089	ABUW_1150		0.0890712	0.865025	"putative aldehyde dehydrogenase DhaS"
A591_A1090	ABUW_1151		0.0509232	0.952069	"rubredoxin"
A591_A1091	ABUW_1152		-0.0466161	0.955463	"FAD dependent oxidoreductase"
A591_A1092	ABUW_1153		0.170546	NA	"ethanolamine utilization protein EutQ"
A591_A1093	ABUW_1154		-0.272365	NA	"putative N-acetyltransferase YedL"
A591_A1094	ABUW_1155		0.168194	0.849375	"MarC family integral membrane protein"
A591_A1095			1.20719	NA	"putative N-acetyltransferase YedL"
A591_A1096	ABUW_1156		-0.275574	0.68864	"putative inner membrane protein YddG"
A591_A1097	ABUW_1157		0.0510136	0.950748	"EamA-like transporter family protein"
A591_A1098	ABUW_1158		-0.0609434	NA	"putative prevent host death protein"
A591_A1099	ABUW_1159		0.207039	0.442937	"transcriptional regulator, TetR family"
A591_A1100			1.84392	NA	"putative N-acetyltransferase YedL"
A591_A1101	ABUW_1161		0.0823862	0.890789	"putative N-acetyltransferase YedL"
A591_A1102	ABUW_1162		-0.344228	0.16543	"putative N-acetyltransferase YedL"
A591_A1103	ABUW_1163		0.444984	0.550589	"transcriptional regulator, TetR family"
A591_A1104	ABUW_1164		-0.237014	NA	"putative N-acetyltransferase YedL"
A591_A1105	ABUW_1165		0.357998	0.110984	"putative protein YhhW"
A591_A1106	ABUW_1166		0.155813	0.786031	"serine/threonine dehydratase"
A591_A1107	ABUW_1167		-0.0853638	0.83335	"YheO-like protein"
A591_A1108	ABUW_1168	bauF	-0.422009	0.337139	"siderophore-interacting protein"
A591_A1109	ABUW_1169	basA	0.00982888	0.98971	"AMP-binding enzyme"
A591_A1110	ABUW_1170	basB	-0.120192	0.847343	"condensation domain protein"
A591_A1111			-1.80003	NA	"putative N-acetyltransferase YedL"
A591_A1112	ABUW_1173	bauD	-0.162103	0.906211	"iron chelate uptake ABC transporter, FeCT family,
A591_A1113	ABUW_1174	bauC	-0.487383	0.753902	"iron chelate uptake ABC transporter, FeCT family,
A591_A1114	ABUW_1175	bauE	-0.297597	0.678767	"ABC transporter, ATP-binding protein"
A591_A1115	ABUW_1176	bauB	-0.109659	0.897803	"oligopeptide ABC transporter,
A591_A1116	ABUW_1177	bauA	-0.580503	0.122656	"TonB-dependent siderophore receptor"
A591_A1117	ABUW_1178	basC	-0.0385758	0.954473	"putative histamine N-monooxygenase"
A591_A1118	ABUW_1179	basD	-0.370299	0.344865	"nonribosomal peptide synthase"
A591_A1119	ABUW_1180	basE	-0.964514	0.00303897	"(2,3-dihydroxybenzoyl)adenylate synthase"
A591_A1120	ABUW_1181	basF	-0.83392	0.0114338	"putative isochorismatase"
A591_A1121	ABUW_1182	basG	-0.356703	0.475546	"hdc, histidine decarboxylase"
A591_A1122	ABUW_1183		-0.366761	NA	"putative N-acetyltransferase YedL"
A591_A1123	ABUW_1184		-0.326139	0.531006	"ABC transporter, ATP-binding protein"
A591_A1124	ABUW_1185	barB	-0.153126	0.806325	"ABC transporter, ATP-binding protein"
A591_A1125	ABUW_1186	basH	0.144913	0.733848	"thioesterase domain protein"
A591_A1126	ABUW_1187	basI	-0.403343	NA	"4'-phosphopantetheinyl transferase family
A591_A1127	ABUW_1188	basJ	-0.549498	0.00763436	"putative isochorismate synthase"
A591_A1128	ABUW_1189		0.273757	0.00590855	"L,D-transpeptidase catalytic domain protein"
A591_A1129	ABUW_1190		-0.115514	0.595106	"hemE, uroporphyrinogen decarboxylase"
A591_A1130	ABUW_1191		-0.053543	0.92835	"PF05675 family protein"
A591_A1131	ABUW_1192		0.809273	7.09162e-07	"PF11220 family protein"
A591_A1132	ABUW_1193		0.187502	0.0843181	"PF13387 domain protein"
A591_A1133	ABUW_1194		0.464041	9.69892e-05	"beta-lactamase"
A591_A1134	ABUW_1195		-0.069242	0.842458	"folE, GTP cyclohydrolase I"
A591_A1135	ABUW_1196		0.0155375	0.97119	"xdhA, xanthine dehydrogenase, small subunit"
A591_A1136	ABUW_1197		0.104721	0.81975	"xdhB, xanthine dehydrogenase, molybdopterin binding
A591_A1137	ABUW_1198		-0.128102	0.790025	"xdhC, xanthine dehydrogenase accessory protein XdhC"
A591_A1138	ABUW_1199		-0.316869	0.0300556	"Smr domain protein"
A591_A1139	ABUW_1200		-0.0031014	0.990408	"trpC, indole-3-glycerol phosphate synthase"
A591_A1140	ABUW_1201		-0.0752895	0.78981	"trpD, anthranilate phosphoribosyltransferase"
A591_A1141	ABUW_1202		0.208881	0.573069	"TonB-dependent receptor"
A591_A1142	ABUW_1203		0.233645	0.262664	"ERAP1-like C-terminal domain protein"
A591_A1143	ABUW_1204		-0.123585	0.524675	"glutamine amidotransferase, class I"
A591_A1144	ABUW_1205		0.435133	0.0402984	"metallopeptidase family M24"
A591_A1145	ABUW_1206		0.503114	0.00263133	"amino acid/peptide transporter"
A591_A1146	ABUW_1207		-0.00422899	0.990683	"glnA, glutamine synthetase, type I"
A591_A1147	ABUW_1208		0.035525	0.945545	"ubiC, chorismate lyase"
A591_A1148	ABUW_1209		0.0892772	0.616957	"ubiA, 4-hydroxybenzoate polyprenyl transferase"
A591_A1149	ABUW_1210		0.246378	0.182542	"alpha/beta hydrolase family protein"
A591_A1150	ABUW_1211		-0.703683	0.0391949	"putative N-acetyltransferase YedL"
A591_A1151	ABUW_1212		-0.201508	0.727532	"PF10881 family protein"
A591_A1152	ABUW_1216		0.0224241	0.954966	"sodB, superoxide dismutase (Fe)"
A591_A1153	ABUW_1217		0.0931751	0.682023	"dinuclear metal center protein, YbgI family"
A591_A1154	ABUW_1218		0.055693	0.758779	"putative periplasmic serine peptidase DegS"
A591_A1155	ABUW_1219		-0.0162807	0.945545	"tRNA nucleotidyltransferase/poly(A) polymerase
A591_A1156	ABUW_1220		-0.0243495	0.932513	"malate dehydrogenase
A591_A1157	ABUW_1221		-0.0401981	0.881964	"PAS domain S-box protein"
A591_A1158	ABUW_1222		-0.259963	0.10676	"RNA methyltransferase, RsmE family"
A591_A1159	ABUW_1223		-0.0194144	0.945134	"metF, methylenetetrahydrofolate reductase [NAD(P)H]"
A591_A1160	ABUW_1224		0.0025213	0.991664	"ahcY, adenosylhomocysteinase"
A591_A1161	ABUW_1225		-0.0342396	0.945545	"peptidase, C39 domain protein"
A591_A1162	ABUW_1226		0.094481	0.797457	"carboxymuconolactone decarboxylase family
A591_A1163	ABUW_1227		-0.204786	0.593723	"PF09317 domain protein"
A591_A1164	ABUW_1228	lipA_1	-0.034376	0.865605	"lipA_1, lipoyl synthase"
A591_A1165	ABUW_1229		0.142076	0.450108	"sthA, soluble pyridine nucleotide transhydrogenase"
A591_A1166			-0.597219	NA	"putative N-acetyltransferase YedL"
A591_A1167	ABUW_1231		0.0486644	0.906378	"transporter, major facilitator family protein"
A591_A1168	ABUW_1232		0.0361412	0.97119	"transporter, major facilitator family protein"
A591_A1169	ABUW_1233		0.334188	0.213398	"OmpW family protein"
A591_A1170	ABUW_1234		0.190576	0.127784	"map_1, methionine aminopeptidase, type I"
A591_A1171	ABUW_1235		-0.134774	0.637631	"rpsB, ribosomal protein S2"
A591_A1172	ABUW_1236		-0.0820984	0.844382	"tsf, translation elongation factor Ts"
A591_A1173	ABUW_1237		-0.183186	0.595106	"PF11948 family protein"
A591_A1174	ABUW_1238		-0.273846	0.154094	"DNA-binding helix-turn-helix protein"
A591_A1175	ABUW_1239		-0.0569345	0.945545	"AzlC protein"
A591_A1176	ABUW_1241		-0.165172	0.648719	"PF06127 family protein"
A591_A1177	ABUW_1242		-0.0428836	0.900995	"lipoprotein A-like protein"
A591_A1178	ABUW_1243		0.327036	0.0119146	"mltB, lytic murein transglycosylase B"
A591_A1179	ABUW_1244		-0.198608	0.203934	"mrdB, rod shape-determining protein RodA"
A591_A1180	ABUW_1245		-0.0106706	0.974189	"putative N-acetyltransferase YedL"
A591_A1181	ABUW_1246		-0.0969978	0.629443	"queF, queuine synthase"
A591_A1182	ABUW_1247		-0.14506	0.552166	"ABC transporter, ATP-binding protein"
A591_A1183	ABUW_1248		-0.137159	0.468888	"ABC transporter, ATP-binding protein YadG"
A591_A1184	ABUW_1249		-0.0951499	0.732271	"site-specific recombinase, phage integrase
A591_A1185	ABUW_1250		-0.0273814	NA	"putative N-acetyltransferase YedL"
A591_A1186	ABUW_1251		-0.017845	NA	"putative N-acetyltransferase YedL"
A591_A1187	ABUW_0736		0.683646	NA	"putative N-acetyltransferase YedL"
A591_A1188	ABUW_1253		0.387115	NA	"putative N-acetyltransferase YedL"
A591_A1189	ABUW_1254		-0.225243	NA	"putative N-acetyltransferase YedL"
A591_A1190	ABUW_1256		0.188527	NA	"putative N-acetyltransferase YedL"
A591_A1191	ABUW_1257		-0.184412	NA	"PDDEXK-like PF12684 domain protein"
A591_A1192	ABUW_1258		-0.307517	NA	"putative N-acetyltransferase YedL"
A591_A1193	ABUW_1259		0.462101	NA	"putative N-acetyltransferase YedL"
A591_A1194	ABUW_1260		0.592409	NA	"putative N-acetyltransferase YedL"
A591_A1195	ABUW_1261		0.259466	NA	"putative N-acetyltransferase YedL"
A591_A1196			-0.0345278	NA	"hypothetical protein"
A591_A1197	ABUW_1263		-0.222337	NA	"hypothetical protein"
A591_A1198	ABUW_1264		-0.169174	0.478552	"putative N-acetyltransferase YedL"
A591_A1199	ABUW_1265		-0.146386	0.499117	"peptidase S24-like protein"
A591_A1200	ABUW_1266		-0.427233	NA	"putative N-acetyltransferase YedL"
A591_A1201	ABUW_1267		0.0140844	NA	"putative N-acetyltransferase YedL"
A591_A1202	ABUW_1269		-0.0847896	NA	"putative N-acetyltransferase YedL"
A591_A1203	ABUW_1270		-0.264556	NA	"bacteriophage replication protein O"
A591_A1204	ABUW_1271		0.203489	NA	"dnaB_2, replicative DNA helicase"
A591_A1205	ABUW_1274		0.132223	NA	"putative N-acetyltransferase YedL"
A591_A1206			-0.194676	NA	"putative N-acetyltransferase YedL"
A591_A1207			0.545552	NA	"putative N-acetyltransferase YedL"
A591_A1208			-1.01585	NA	"hypothetical protein"
A591_A1209	ABUW_1278		-0.157049	NA	"putative N-acetyltransferase YedL"
A591_A1210	ABUW_1279		-0.242239	NA	"putative N-acetyltransferase YedL"
A591_A1211	ABUW_1280		0.517971	NA	"PF04480 family protein"
A591_A1212	ABUW_1281		0.284993	0.371776	"putative N-acetyltransferase YedL"
A591_A1213	ABUW_1282		0.0124955	0.983084	"putative N-acetyltransferase YedL"
A591_A1214	ABUW_1284		-0.0850626	0.720527	"putative N-acetyltransferase YedL"
A591_A1215	ABUW_1286		-0.176179	0.802641	"putative N-acetyltransferase YedL"
A591_A1216	ABUW_1288		-0.0423508	0.915826	"putative N-acetyltransferase YedL"
A591_A1217	ABUW_1289		-0.331179	NA	"putative N-acetyltransferase YedL"
A591_A1218	ABUW_1290		0.103836	NA	"putative N-acetyltransferase YedL"
A591_A1219	ABUW_1291		-0.473689	NA	"PF10045 family protein"
A591_A1220	ABUW_1292		0.047442	0.966108	"putative N-acetyltransferase YedL"
A591_A1221	ABUW_1293		0.375937	0.695206	"PF13264 domain protein"
A591_A1222	ABUW_1294		-0.359283	0.616957	"phage protein F-like protein"
A591_A1223	ABUW_1295		-0.158344	0.585297	"putative N-acetyltransferase YedL"
A591_A1224	ABUW_1296		-0.109724	0.850379	"putative N-acetyltransferase YedL"
A591_A1225	ABUW_1297		0.747954	NA	"putative N-acetyltransferase YedL"
A591_A1226	ABUW_1298		0.236105	NA	"putative N-acetyltransferase YedL"
A591_A1227	ABUW_1299		0.256753	0.717206	"putative N-acetyltransferase YedL"
A591_A1228	ABUW_1300		0.309292	NA	"putative stress-responsive nuclear envelope
A591_A1229	ABUW_1301		0.679404	NA	"putative N-acetyltransferase YedL"
A591_A1230	ABUW_1302		-0.28199	NA	"putative N-acetyltransferase YedL"
A591_A1231	ABUW_1303		0.147483	NA	"putative N-acetyltransferase YedL"
A591_A1232	ABUW_1304		0.106871	0.943386	"putative N-acetyltransferase YedL"
A591_A1233	ABUW_1305		-0.151032	NA	"putative N-acetyltransferase YedL"
A591_A1234	ABUW_0788		-0.150222	NA	"putative N-acetyltransferase YedL"
A591_A1235	ABUW_1307		0.91837	NA	"putative N-acetyltransferase YedL"
A591_A1236	ABUW_1308		0.0967485	0.919804	"putative N-acetyltransferase YedL"
A591_A1237	ABUW_0791		0.584684	NA	"putative N-acetyltransferase YedL"
A591_A1238	ABUW_1310		0.143491	NA	"putative N-acetyltransferase YedL"
A591_A1239	ABUW_1311		-0.14001	0.542524	"PF12686 family protein"
A591_A1240	ABUW_1312		0.148761	0.553679	"putative N-acetyltransferase YedL"
A591_A1241	ABUW_1313		-0.213164	0.681994	"putative N-acetyltransferase YedL"
A591_A1242	ABUW_1314		0.0680853	0.776625	"TBP-like domain protein"
A591_A1243	ABUW_1316		0.249476	0.475546	"tape measure domain protein"
A591_A1244	ABUW_1317		-0.493736	0.245784	"putative N-acetyltransferase YedL"
A591_A1245	ABUW_1318		0.0101465	0.97119	"putative N-acetyltransferase YedL"
A591_A1246	ABUW_1319		-0.201774	0.442764	"putative N-acetyltransferase YedL"
A591_A1247	ABUW_1320		-0.252887	NA	"putative N-acetyltransferase YedL"
A591_A1248	ABUW_1321		-0.0197166	NA	"PF08875 domain protein"
A591_A1249	ABUW_1322		-0.544926	NA	"putative N-acetyltransferase YedL"
A591_A1250	ABUW_1323		0.123193	0.919804	"putative N-acetyltransferase YedL"
A591_A1251	ABUW_1324		-0.115966	NA	"putative N-acetyltransferase YedL"
A591_A1252	ABUW_1325		-0.142819	NA	"putative N-acetyltransferase YedL"
A591_A1253	ABUW_1326		0.291466	NA	"phage lysozyme"
A591_A1254	ABUW_1327		-0.11457	0.626463	"putative N-acetyltransferase YedL"
A591_A1255	ABUW_1330		0.12737	NA	"putative N-acetyltransferase YedL"
A591_A1256	ABUW_1331		-0.172885	0.553679	"exonuclease"
A591_A1257	ABUW_1332		-0.0285693	0.951967	"secretory lipase"
A591_A1258			0.488091	NA	"putative N-acetyltransferase YedL"
A591_A1259	ABUW_1333		-0.0342662	0.920522	"glyA, glycine hydroxymethyltransferase"
A591_A1260	ABUW_1334		0.0892232	0.882453	"oprC, outer membrane efflux protein OprC"
A591_A1261	ABUW_1335		-0.0716596	0.935583	"bpeF, multidrug efflux pump BpeF"
A591_A1262	ABUW_1336		-0.114419	NA	"bpeE, multidrug efflux pump BpeE"
A591_A1263	ABUW_1338		-0.176794	0.575514	"LysR substrate-binding domain protein"
A591_A1264	ABUW_1339		-0.533849	0.211645	"argT, lysine/arginine/ornithine ABC transporter,
A591_A1265	ABUW_1340		-0.0850278	NA	"hisQ, histidine transport system permease protein HisQ"
A591_A1266	ABUW_1341		-0.129891	0.844382	"hisM, histidine transport system permease protein HisM"
A591_A1267			0.0368219	NA	"histidine ABC transporter, ATP-binding protein
A591_A1268	ABUW_1342		-0.376199	NA	"histidine ABC transporter, ATP-binding protein
A591_A1269	ABUW_1343		0.119509	0.777412	"multidrug resistance protein, SMR family"
A591_A1270	ABUW_1344		0.133006	0.697317	"4Fe-4S dicluster domain protein"
A591_A1271	ABUW_1345		0.102978	0.711066	"peptidase, U32 family"
A591_A1272	ABUW_1346		0.167687	0.512035	"transcriptional regulator, GntR family"
A591_A1273	ABUW_1347		0.197502	0.509779	"phenazine biosynthesis protein, PhzF family"
A591_A1274	ABUW_1348		-0.211928	0.337139	"ferredoxin--NADP(+) reductase"
A591_A1275	ABUW_1349		0.155998	0.553679	"tsaA, tRNA-Thr(GGU) m(6)t(6)A37 methyltransferase TsaA"
A591_A1276	ABUW_1350		-0.149928	0.552166	"Mg2+ transporter-C, MgtC family"
A591_A1277	ABUW_1351	epsE_1	0.171464	0.423699	"type II/IV secretion system protein"
A591_A1278	ABUW_1352		0.232013	0.697904	"OB domain protein"
A591_A1279	ABUW_1353		-0.0888369	0.844382	"response regulator receiver domain protein"
A591_A1280	ABUW_1354		0.0462997	0.894228	"GHKL domain protein"
A591_A1281	ABUW_1355	hemP	-1.58068	5.06532e-09	"hemin uptake protein HemP"
A591_A1282	ABUW_1356		-0.277203	0.212602	"thiamine monophosphate synthase/TENI"
A591_A1283	ABUW_1357		0.176603	0.235094	"putative lipoprotein"
A591_A1284	ABUW_1358		0.0706867	0.697398	"mrcB, penicillin-binding protein 1B"
A591_A1285	ABUW_1359		-0.014036	0.954966	"putative inorganic polyphosphate/ATP-NAD kinase"
A591_A1286	ABUW_1360		-0.228576	0.329685	"PF07023 family protein"
A591_A1287	ABUW_1361		0.0253	0.935582	"glycosyltransferase family, helical bundle domain
A591_A1288	ABUW_1362		0.082734	0.695206	"dctA_1, aerobic C4-dicarboxylate transport protein"
A591_A1289	ABUW_1363		0.256183	0.236569	"putative acyl-CoA dehydrogenase"
A591_A1290	ABUW_1364		-0.864407	2.42168e-05	"putative esterase"
A591_A1291	ABUW_1365		0.088415	0.617139	"pheA, chorismate mutase"
A591_A1292	ABUW_1366		0.0561517	0.786031	"aroA, 3-phosphoshikimate 1-carboxyvinyltransferase"
A591_A1293	ABUW_1367		0.313105	0.346792	"putative N-acetyltransferase YedL"
A591_A1294	ABUW_1368		0.184904	0.361855	"pepD, Xaa-His dipeptidase"
A591_A1295	ABUW_1369		0.101637	0.761888	"putative ribonuclease Z"
A591_A1296	ABUW_1370		0.155452	0.5207	"alpha/beta hydrolase family protein"
A591_A1297	ABUW_1371		-0.0121085	0.970153	"PF03883 family protein"
A591_A1298	ABUW_1372		0.0244085	0.944659	"thiG, thiazole biosynthesis protein ThiG"
A591_A1299	ABUW_1373		-0.189246	0.314886	"thiS, thiamine biosynthesis protein ThiS"
A591_A1300	ABUW_1374		0.0871651	0.780351	"PF04241 family protein"
A591_A1301	ABUW_1375		0.277164	0.00620377	"rpoH, alternative sigma factor RpoH"
A591_A1302	ABUW_1376		-0.192062	0.309496	"sulfurtransferase TusA"
A591_A1303	ABUW_1377		-0.111384	0.786031	"cspG_1, cold shock-like protein CspG"
A591_A1304	ABUW_1378		-0.11545	0.413479	"DEAD/DEAH box helicase"
A591_A1305	ABUW_1379		0.244093	0.477858	"putative lipoprotein"
A591_A1306	ABUW_1380		0.14975	0.457171	"putative NAD(P)H nitroreductase YdjA"
A591_A1307	ABUW_1381		0.104091	0.512512	"glycerol-3-phosphate dehydrogenase (NAD(+))"
A591_A1308	ABUW_1382		-0.0087868	0.974006	"putative phosphohistidine phosphatase SixA"
A591_A1309	ABUW_1383		-0.121017	0.553679	"site-specific recombinase, phage integrase
A591_A1310			1.3476	NA	"transposase, IS256 family"
A591_A1311			0.0622022	NA	"putative N-acetyltransferase YedL"
A591_A1312	ABUW_1386		-0.0656175	NA	"putative N-acetyltransferase YedL"
A591_A1313	ABUW_1387		0.179126	NA	"hypothetical protein"
A591_A1314	ABUW_1388		-0.000984898	NA	"putative N-acetyltransferase YedL"
A591_A1315	ABUW_1389		0.172849	NA	"putative N-acetyltransferase YedL"
A591_A1316	ABUW_1390		-0.0145354	NA	"hypothetical protein"
A591_A1317	ABUW_1391		-0.0546415	NA	"YqaJ-like viral recombinase domain protein"
A591_A1318	ABUW_1392		0.259628	NA	"bet, phage recombination protein Bet"
A591_A1319	ABUW_1393		0.241446	NA	"putative N-acetyltransferase YedL"
A591_A1320	ABUW_1394		1.19136	NA	"putative N-acetyltransferase YedL"
A591_A1321	ABUW_1395		0.304196	NA	"putative N-acetyltransferase YedL"
A591_A1322	ABUW_1396		0.00434289	NA	"hypothetical protein"
A591_A1323	ABUW_1397		-1.29121	NA	"putative N-acetyltransferase YedL"
A591_A1324	ABUW_1398		0.380436	NA	"hypothetical protein"
A591_A1325	ABUW_1399		0.204087	0.351806	"hypothetical protein"
A591_A1326	ABUW_1400		0.187812	0.475596	"DNA-binding helix-turn-helix protein"
A591_A1327	ABUW_1401		0.137631	NA	"regulatory protein cro family protein"
A591_A1328	ABUW_1403		-0.337558	NA	"putative N-acetyltransferase YedL"
A591_A1329	ABUW_1404		0.0646709	NA	"putative N-acetyltransferase YedL"
A591_A1330	ABUW_1406		-0.00458833	NA	"hypothetical protein"
A591_A1331	ABUW_1407		0.24318	NA	"putative N-acetyltransferase YedL"
A591_A1332	ABUW_1408		-0.646499	NA	"putative N-acetyltransferase YedL"
A591_A1333	ABUW_1409		0.21382	NA	"putative N-acetyltransferase YedL"
A591_A1334	ABUW_1410		0.374642	NA	"putative N-acetyltransferase YedL"
A591_A1335			0.280222	NA	"putative N-acetyltransferase YedL"
A591_A1336			-0.224068	NA	"putative N-acetyltransferase YedL"
A591_A1337	ABUW_1277		0.199396	NA	"putative N-acetyltransferase YedL"
A591_A1338	ABUW_1414		-0.187161	NA	"putative N-acetyltransferase YedL"
A591_A1339	ABUW_1415		0.297581	NA	"putative N-acetyltransferase YedL"
A591_A1340	ABUW_1416		0.0679466	NA	"putative N-acetyltransferase YedL"
A591_A1341	ABUW_1418		0.483975	NA	"putative N-acetyltransferase YedL"
A591_A1342	ABUW_1419		2.18112	NA	"putative N-acetyltransferase YedL"
A591_A1343	ABUW_1420		0.526065	NA	"bacteriophage head to tail connecting protein"
A591_A1344	ABUW_1421		0.49026	NA	"putative N-acetyltransferase YedL"
A591_A1345	ABUW_1422		0.70598	NA	"putative N-acetyltransferase YedL"
A591_A1346	ABUW_1423		0.00541432	NA	"putative N-acetyltransferase YedL"
A591_A1347	ABUW_1424		0.703774	NA	"putative N-acetyltransferase YedL"
A591_A1348	ABUW_1425		0.301317	NA	"putative N-acetyltransferase YedL"
A591_A1349	ABUW_1426		0.298509	0.720388	"carbohydrate-binding domain protein"
A591_A1350	ABUW_1427		0.409712	NA	"acetyltransferase, GNAT family"
A591_A1351	ABUW_1428		1.07943	NA	"putative N-acetyltransferase YedL"
A591_A1352	ABUW_1429		0.0794201	0.89981	"putative N-acetyltransferase YedL"
A591_A1353	ABUW_1430		0.0826063	0.912984	"transglycosylase SLT domain protein"
A591_A1354	ABUW_1431		0.0162298	0.950757	"hypothetical protein"
A591_A1355	ABUW_1432		-0.249029	0.357352	"hypothetical protein"
A591_A1356	ABUW_1433		-0.0879844	0.891899	"putative N-acetyltransferase YedL"
A591_A1357	ABUW_1435		0.136383	NA	"putative N-acetyltransferase YedL"
A591_A1358	ABUW_1436		0.181544	0.746272	"putative N-acetyltransferase YedL"
A591_A1359	ABUW_1437		0.0380833	0.928651	"putative N-acetyltransferase YedL"
A591_A1360	ABUW_1438		-0.203495	0.74067	"acyltransferase"
A591_A1361	ABUW_1439		0.199576	NA	"putative N-acetyltransferase YedL"
A591_A1362	ABUW_1440		0.212658	NA	"glycoside hydrolase, family 108"
A591_A1363	ABUW_1441		-0.108778	0.854699	"putative N-acetyltransferase YedL"
A591_A1364	ABUW_1442		0.0430672	0.803371	"putative type II secretion system protein L"
A591_A1365	ABUW_1443	gspM	-0.0916206	0.695259	"type II secretion system protein M"
A591_A1366	ABUW_1444		-0.223876	0.185205	"pyrD, dihydroorotate dehydrogenase (fumarate)"
A591_A1367	ABUW_1445		-0.895062	1.14841e-05	"putative colicin V production protein"
A591_A1368	ABUW_1446		-0.441847	0.0389893	"purF, amidophosphoribosyltransferase"
A591_A1369	ABUW_1447		-0.236915	0.0394824	"peptidase, M48 domain protein"
A591_A1370	ABUW_1448		-0.320194	0.046982	"putative N-acetyltransferase YedL"
A591_A1371	ABUW_1449		0.105456	0.678767	"NADP oxidoreductase coenzyme F420-dependent"
A591_A1372	ABUW_1450		0.103994	0.654267	"peptidase, M48 family"
A591_A1373	ABUW_1451		-0.160719	0.348606	"YqeY-like protein"
A591_A1374	ABUW_1452		-0.00212721	0.992641	"rpsU, ribosomal protein S21"
A591_A1375	ABUW_1453		-0.222349	0.124925	"tsaD, tRNA threonylcarbamoyl adenosine modification
A591_A1376	ABUW_1454		0.0676739	0.891899	"putative N-acetyltransferase YedL"
A591_A1377	ABUW_1455		-0.0267809	0.959539	"PF05673 family protein"
A591_A1378	ABUW_1456		-0.186126	0.298355	"PF11815 domain protein"
A591_A1379	ABUW_1457		-0.116496	0.720388	"kinase domain protein"
A591_A1380	ABUW_1462		0.102328	0.7146	"LysR substrate-binding domain protein"
A591_A1381	ABUW_1463		-0.177298	0.736124	"beta-alanine--pyruvate transaminase"
A591_A1382	ABUW_1464		-0.207125	0.524675	"mmsA_1, methylmalonate-semialdehyde dehydrogenase
A591_A1383	ABUW_1465		-0.11737	0.842458	"putative GABA permease"
A591_A1384	ABUW_1466		-0.696038	0.185205	"PF09939 family protein"
A591_A1385	ABUW_1467		-0.191392	0.708093	"putative N-acetyltransferase YedL"
A591_A1386	ABUW_1468		-0.396799	0.347525	"N-acetylglucosaminylphosphatidylinositol
A591_A1387	ABUW_1469	prmA	-0.640463	0.0801065	"ribosomal protein L11 methyltransferase-like
A591_A1388	ABUW_1470	pgaC	-0.384313	0.358662	"glycosyltransferase, group 2 family protein"
A591_A1389	ABUW_1471		-0.771321	0.27097	"OB domain protein"
A591_A1390	ABUW_1472		0.254538	0.568662	"sensors of blue-light using FAD"
A591_A1391	ABUW_1473		-0.332896	0.614967	"putative N-acetyltransferase YedL"
A591_A1392	ABUW_1474		-0.357852	NA	"translocator protein, LysE family"
A591_A1393	ABUW_1475		-0.129795	0.786031	"AraC-like ligand binding domain protein"
A591_A1394	ABUW_1476	phaC	1.70934	0.00226159	"phaC, poly(R)-hydroxyalkanoic acid synthase, class III,
A591_A1395	ABUW_1477		0.211557	0.514029	"gltS, sodium/glutamate symporter"
A591_A1396	ABUW_1478		0.0852335	0.854269	"putative cyclase"
A591_A1397	ABUW_1479		-0.00343542	0.991664	"putative als operon regulatory protein AlsR"
A591_A1398	ABUW_1480		0.164246	0.804998	"oxidoreductase, aldo/keto reductase family
A591_A1399	ABUW_1481		0.163067	0.811672	"KR domain protein"
A591_A1400	ABUW_1482		0.198339	0.588747	"polyketide cyclase/dehydrase and lipid transport"
A591_A1401	ABUW_1483		-0.0441589	0.934681	"PF05673 family protein"
A591_A1402	ABUW_1484		0.0206275	0.974006	"FCD domain protein"
A591_A1403	ABUW_1485		-1.12028	NA	"putative N-acetyltransferase YedL"
A591_A1404	ABUW_1486		0.675886	0.470496	"transcriptional regulator, TetR family"
A591_A1405	ABUW_1487	csuB	-0.0984076	0.924993	"spore coat protein, U domain family"
A591_A1406	ABUW_1488		0.314535	0.780739	"spore coat protein, U domain family"
A591_A1407	ABUW_1489		0.13675	0.900094	"spore coat protein, U domain family"
A591_A1408	ABUW_1490		-0.0609434	0.953032	"PapD pilus/flagellar-assembly chaperone
A591_A1409	ABUW_1491		-0.0627236	0.92477	"chaperone-usher secretion system usher protein"
A591_A1410	ABUW_1492		-0.0538888	0.950748	"csuE, protein CsuE"
A591_A1411	ABUW_1493		0.144121	0.653617	"putative N-acetyltransferase YedL"
A591_A1412	ABUW_1494		-0.298792	0.671528	"putative N-acetyltransferase YedL"
A591_A1413	ABUW_1495		0.287438	NA	"putative N-acetyltransferase YedL"
A591_A1414	ABUW_1496		0.116848	0.646561	"proP, proline porter II"
A591_A1415	ABUW_1498		0.247653	NA	"transcriptional regulator, TetR family"
A591_A1416	ABUW_1499		0.182444	0.616957	"EamA-like transporter family protein"
A591_A1417			-0.310364	NA	"putative N-acetyltransferase YedL"
A591_A1418	ABUW_1500		-0.00290611	0.991664	"paraquat-inducible protein A"
A591_A1419	ABUW_1501		0.232802	0.309496	"paraquat-inducible protein A"
A591_A1420	ABUW_1502		0.23228	0.0398554	"putative N-acetyltransferase YedL"
A591_A1421	ABUW_1503		0.259204	0.264749	"PF03886 family protein"
A591_A1422	ABUW_1504		0.0200323	NA	"uraH_2, hydroxyisourate hydrolase"
A591_A1423	ABUW_1505		0.0049448	NA	"PF03928 domain protein"
A591_A1424	ABUW_1506		0.147291	0.665438	"irlR_1, transcriptional activator protein Irlr"
A591_A1425	ABUW_1507		-0.0676607	0.882453	"heavy metal sensor kinase"
A591_A1426	ABUW_1508		0.691193	NA	"lipocalin-like protein"
A591_A1427	ABUW_1509		0.504101	NA	"stearoyl-CoA 9-desaturase"
A591_A1428	ABUW_1510		0.53193	NA	"NAD(P)-binding Rossmann-like domain protein"
A591_A1429	ABUW_1511		0.758922	NA	"PF07103 family protein"
A591_A1430	ABUW_1512		-0.0310644	NA	"cyclopropane-fatty-acyl-phospholipid synthase"
A591_A1431			0.307964	NA	"PF06966 family protein"
A591_A1432			-0.135223	0.650427	"cyclopropane-fatty-acyl-phospholipid synthase"
A591_A1433	ABUW_1514		-0.0952673	0.752745	"histidine kinase A phosphoacceptor domain
A591_A1434	ABUW_1515		0.252908	0.308752	"response regulator receiver domain protein"
A591_A1435	ABUW_1516		-0.0743643	NA	"putative N-acetyltransferase YedL"
A591_A1436	ABUW_1517		-0.44525	NA	"putative lipoprotein"
A591_A1437	ABUW_1518		-0.278645	0.579044	"acetyltransferase (GNAT) domain protein"
A591_A1438	ABUW_1519		0.189649	0.495892	"aspartate racemase"
A591_A1439	ABUW_1520		0.112367	0.68872	"putative inner membrane protein YddG"
A591_A1440	ABUW_1521		0.253948	0.179135	"L-sorbosone dehydrogenase"
A591_A1441	ABUW_1522		-0.108025	0.687641	"acetyltransferase (GNAT) domain protein"
A591_A1442	ABUW_1523		-0.215249	0.735799	"transporter, major facilitator family protein"
A591_A1443	ABUW_1524		-0.0974534	0.834689	"transcriptional regulator, TetR family"
A591_A1444	ABUW_1525		0.0176599	0.966108	"putative aerobic C4-dicarboxylate transport
A591_A1445	ABUW_1526		-0.59142	0.0380726	"putative N-acetyltransferase YedL"
A591_A1446	ABUW_1527		0.0701871	0.752955	"gloB, hydroxyacylglutathione hydrolase"
A591_A1447	ABUW_1528		-0.0471867	0.852791	"ABC transporter, permease protein"
A591_A1448	ABUW_1529		-0.0722283	0.741224	"ABC transporter, ATP-binding protein"
A591_A1449	ABUW_1530		0.0691545	0.717206	"NLPA lipoprotein"
A591_A1450	ABUW_1531		0.0302803	0.919176	"purD, phosphoribosylamine--glycine ligase"
A591_A1451	ABUW_1532		-0.0522026	0.804998	"purH, phosphoribosylaminoimidazolecarboxamide
A591_A1452	ABUW_1533		-0.0202896	0.945918	"transcriptional regulator, Fis family"
A591_A1453	ABUW_1534		0.0118037	0.97119	"PF11906 family protein"
A591_A1454	ABUW_1535		0.0294096	0.925408	"prmA, ribosomal protein L11 methyltransferase"
A591_A1455	ABUW_1536		-0.531306	0.193234	"putative N-acetyltransferase YedL"
A591_A1456	ABUW_1537		-0.172661	0.529801	"gidA, tRNA uridine 5-carboxymethylaminomethyl
A591_A1457			0.0780736	NA	"putative N-acetyltransferase YedL"
A591_A1458	ABUW_1539		0.16338	0.305179	"mdcH_1, malonate decarboxylase, epsilon subunit"
A591_A1459	ABUW_1540		-0.36881	0.176276	"circularly permuted ATPgrasp domain protein"
A591_A1460	ABUW_1541		-0.375056	0.112325	"PF04168 domain protein"
A591_A1461	ABUW_1542		-0.236489	0.314692	"transglutaminase-like protein"
A591_A1462	ABUW_1543		-0.143381	0.606518	"proteasome subunit domain protein"
A591_A1463	ABUW_1544		-0.0989556	0.693505	"alr_1, alanine racemase"
A591_A1464	ABUW_1545		-0.170035	0.188362	"dnaB_3, replicative DNA helicase"
A591_A1465	ABUW_1546		-0.107461	0.80423	"rplI, ribosomal protein L9"
A591_A1466	ABUW_1547		-0.131627	0.624802	"rpsR, ribosomal protein S18"
A591_A1467	ABUW_1548		-0.26104	0.090312	"rpsF, ribosomal protein S6"
A591_A1468	ABUW_1549		-0.116835	0.48646	"cyoE, protoheme IX farnesyltransferase"
A591_A1469	ABUW_1550		-0.103304	0.841626	"cyoD, cytochrome o ubiquinol oxidase, subunit IV"
A591_A1470	ABUW_1551		-0.185929	0.494276	"cyoC, cytochrome o ubiquinol oxidase, subunit III"
A591_A1471	ABUW_1552		-0.0183919	0.955553	"cyoB, cytochrome o ubiquinol oxidase, subunit I"
A591_A1472	ABUW_1553		-0.00656324	0.974006	"cyoA, ubiquinol oxidase, subunit II"
A591_A1473	ABUW_1554		-0.0144766	0.960194	"RDD family protein"
A591_A1474	ABUW_1555		0.117223	0.442937	"ppsA, pyruvate, water dikinase"
A591_A1475	ABUW_1556		0.276393	0.120752	"putative phosphotransferase YdiA"
A591_A1476	ABUW_1557		-0.0694701	0.81411	"pgaA, poly-beta-1,6 N-acetyl-D-glucosamine export porin
A591_A1477	ABUW_1558		-0.0720643	0.832335	"poly-beta-1,6-N-acetyl-D-glucosamine pgaA
A591_A1478	ABUW_1559		0.066162	0.901998	"pgaC_1, poly-beta-1,6 N-acetyl-D-glucosamine synthase"
A591_A1479	ABUW_1560		-0.41493	0.167304	"pgaD, poly-beta-1,6-N-acetyl-D-glucosamine biosynthesis
A591_A1480	ABUW_1561		0.0160231	0.97119	"putative N-acetyltransferase YedL"
A591_A1481	ABUW_1562		0.181471	0.496959	"luciferase family oxidoreductase, group 1"
A591_A1482	ABUW_1563		0.365932	0.527076	"putative N-acetyltransferase YedL"
A591_A1483	ABUW_1564		0.432051	0.124485	"putative N-acetyltransferase YedL"
A591_A1484	ABUW_1565		-0.210986	0.420838	"LysR substrate-binding domain protein"
A591_A1485	ABUW_1566		-0.167996	0.700939	"DJ-1/PfpI family protein"
A591_A1486	ABUW_1567		-0.141987	0.53434	"prfA, peptide chain release factor 1"
A591_A1487	ABUW_1568		-0.0978663	0.776086	"prmC, protein-(glutamine-N5) methyltransferase, release
A591_A1488	ABUW_1569		0.482057	0.256588	"ABC transporter, permease protein"
A591_A1489	ABUW_1570		0.559027	0.132626	"ABC transporter, substrate-binding protein,
A591_A1490	ABUW_1571		0.10997	0.700939	"transcription regulator AraC N-terminal
A591_A1491	ABUW_1572		-0.151484	0.7742	"KR domain protein"
A591_A1492	ABUW_1573		0.0037603	0.993615	"putative acyl-CoA dehydrogenase"
A591_A1493	ABUW_1574		-0.223565	0.700902	"AMP-binding enzyme"
A591_A1494	ABUW_1575		0.192451	0.377385	"flavin reductase-like protein"
A591_A1495	ABUW_1576		-0.00767803	0.974006	"ThiF family protein"
A591_A1496	ABUW_1577		0.072345	0.645588	"ABC1 family protein"
A591_A1497	ABUW_1578		0.0220971	0.945516	"folB, dihydroneopterin aldolase"
A591_A1498	ABUW_1579		-0.103275	0.810172	"folK_1, 2-amino-4-hydroxy-6-hydroxymethyldihydropteridine
A591_A1499	ABUW_1581		-0.233352	0.720527	"kdpA, K+-transporting ATPase, A subunit"
A591_A1500	ABUW_1582		0.11797	0.842458	"kdpB, K+-transporting ATPase, B subunit"
A591_A1501	ABUW_1583		0.0978733	0.902157	"kdpC, K+-transporting ATPase, C subunit"
A591_A1502	ABUW_1584		-0.0041154	0.987934	"osmosensitive K+ channel His kinase sensor domain
A591_A1503	ABUW_1585		0.0710603	0.812615	"response regulator receiver domain protein"
A591_A1504	ABUW_1586		0.370507	0.570638	"glutamine synthetase catalytic domain protein"
A591_A1505	ABUW_1587		0.0509105	0.881933	"PF10973 family protein"
A591_A1506	ABUW_1588		0.119434	0.59701	"coq, 2-nonaprenyl-3-methyl-6-methoxy-1,4-benzoquinol
A591_A1507	ABUW_1589		0.157699	0.30373	"transporter, major facilitator family protein"
A591_A1508	ABUW_1590		0.0855264	0.674316	"outer membrane protein, OMP85 family"
A591_A1509	ABUW_1591		-0.085149	0.624563	"PF04357 family protein"
A591_A1510	ABUW_1592		-0.0943313	0.773687	"putative lipoprotein"
A591_A1511	ABUW_1593		-0.0316374	0.944659	"acnB, aconitate hydratase 2"
A591_A1512	ABUW_1594		0.228443	0.307427	"putative N-acetyltransferase YedL"
A591_A1513	ABUW_1595		0.107056	0.557424	"transporter, cation channel family protein"
A591_A1514	ABUW_1596		-0.0575394	0.873437	"transporter, major facilitator family protein"
A591_A1515	ABUW_1597		-0.190483	0.761598	"putative N-acetyltransferase YedL"
A591_A1516	ABUW_1598		-0.662319	0.0339383	"PF10670 domain protein"
A591_A1517	ABUW_1599		0.0214259	0.958018	"LysR substrate-binding domain protein"
A591_A1518	ABUW_1600		-0.271227	0.337139	"PF04284 family protein"
A591_A1519	ABUW_1601		0.16063	0.660382	"putative N-acetyltransferase YedL"
A591_A1520			-0.966421	NA	"putative N-acetyltransferase YedL"
A591_A1521	ABUW_1602		-0.0535534	0.839635	"pseudouridylate synthase"
A591_A1522	ABUW_1603		0.0849032	0.822633	"FR47-like protein"
A591_A1523	ABUW_1604		-0.418143	0.0431127	"addiction module antitoxin, RelB/DinJ family"
A591_A1524	ABUW_1605		-0.16436	0.574842	"pseudouridine synthase, RluA family"
A591_A1525	ABUW_1606		-0.0331874	0.905294	"tRNA threonylcarbamoyl adenosine modification
A591_A1526	ABUW_1607		-0.101315	0.590459	"DNA mismatch repair protein MutL"
A591_A1527	ABUW_1608		-0.201025	0.450108	"miaA, tRNA dimethylallyltransferase"
A591_A1528	ABUW_1609		-0.682147	0.0261094	"hfq, RNA chaperone Hfq"
A591_A1529	ABUW_1610		-0.179494	0.711066	"EamA-like transporter family protein"
A591_A1530	ABUW_1611		-0.00254595	0.992113	"putative oxygen-insensitive NAD(P)H
A591_A1531	ABUW_1612		-0.0060061	NA	"putative N-acetyltransferase YedL"
A591_A1532	ABUW_1613		0.0654811	0.819179	"lpxH, UDP-2,3-diacylglucosamine diphosphatase"
A591_A1533	ABUW_1614		0.0205089	0.964602	"peptidyl-prolyl cis-trans isomerase,
A591_A1534	ABUW_1615		-0.0697579	0.756204	"glnS, glutamine--tRNA ligase"
A591_A1535	ABUW_1617		0.061259	0.803923	"class I glutamine amidotransferase"
A591_A1536	ABUW_1618		-0.213617	NA	"eutC, ethanolamine ammonia-lyase, light subunit"
A591_A1537	ABUW_1619		-0.0370791	NA	"eutB, ethanolamine ammonia-lyase, large subunit"
A591_A1538	ABUW_1620		0.191628	0.847427	"eat, ethanolamine permease"
A591_A1539	ABUW_1621		0.00763663	0.989866	"aldehyde dehydrogenase (NAD) family protein"
A591_A1540	ABUW_1622		-0.0650379	0.841641	"putative N-acetyltransferase YedL"
A591_A1541			-0.363849	NA	"hypothetical protein"
A591_A1542	ABUW_1623		0.140723	0.475546	"alpha/beta hydrolase family protein"
A591_A1543	ABUW_1624		-0.0329709	0.970122	"alcohol dehydrogenase, iron-dependent"
A591_A1544	ABUW_1625		-0.0697257	0.671829	"DNA-binding helix-turn-helix protein"
A591_A1545	ABUW_1626		-0.152641	0.442937	"hpcD, 5-carboxymethyl-2-hydroxymuconate delta
A591_A1546	ABUW_1627		0.0932566	0.695909	"putative hydroxyethylthiazole kinase"
A591_A1547	ABUW_1628		-0.257376	0.0993001	"putative N-acetyltransferase YedL"
A591_A1548	ABUW_1629		-0.595161	0.311812	"putative N-acetyltransferase YedL"
A591_A1549	ABUW_1630		-0.253498	0.124778	"pepN, membrane alanyl aminopeptidase"
A591_A1550	ABUW_1631		-0.437751	0.521227	"spore coat protein, U domain family"
A591_A1551	ABUW_1632		-0.318112	0.492978	"PapD pilus/flagellar-assembly chaperone
A591_A1552	ABUW_1633		-0.367321	0.337844	"chaperone-usher secretion system usher protein"
A591_A1553	ABUW_1634		-0.311448	0.451708	"spore coat protein, U domain family"
A591_A1554	ABUW_1635		-0.164186	0.700939	"glutathione S-transferase"
A591_A1555	ABUW_1636		-0.184769	0.697398	"KR domain protein"
A591_A1556	ABUW_1637		-0.168539	0.715762	"putative N-acetyltransferase YedL"
A591_A1557	ABUW_1638		-0.129715	0.714351	"putative chorismate mutase"
A591_A1558	ABUW_1639		-0.0595848	0.89981	"putative leucine-responsive regulatory protein"
A591_A1559	ABUW_1641		-0.164537	NA	"putative N-acetyltransferase YedL"
A591_A1560	ABUW_1642		0.75782	NA	"AAA domain protein"
A591_A1561	ABUW_1643		-0.124687	NA	"putative N-acetyltransferase YedL"
A591_A1562	ABUW_1644		0.0769314	0.893421	"putative N-acetyltransferase YedL"
A591_A1563	ABUW_1645		0.0563937	NA	"transcriptional regulator, TetR family"
A591_A1564	ABUW_1646		-0.762815	3.66198e-08	"TonB-dependent siderophore receptor"
A591_A1565			-0.549596	NA	"putative N-acetyltransferase YedL"
A591_A1566	ABUW_1648		0.430148	0.0168055	"transporter, small conductance mechanosensitive
A591_A1567	ABUW_1649		-0.216636	0.475546	"putative N-acetyltransferase YedL"
A591_A1568	ABUW_1651		-0.448783	0.684226	"putative N-acetyltransferase YedL"
A591_A1569	ABUW_1652		0.361908	0.291849	"putative N-acetyltransferase YedL"
A591_A1570			0.461142	0.158037	"putative N-acetyltransferase YedL"
A591_A1571	ABUW_1653		-0.564303	NA	"putative N-acetyltransferase YedL"
A591_A1572	ABUW_1654		0.240534	0.408021	"acetyltransferase (GNAT) domain protein"
A591_A1573	ABUW_1655		-0.23124	0.695206	"TonB-dependent siderophore receptor"
A591_A1574	ABUW_1656		0.478909	0.0529916	"OmpW family protein"
A591_A1575	ABUW_1657		-0.308183	0.700939	"putative lipoprotein"
A591_A1576			-0.227025	NA	"putative N-acetyltransferase YedL"
A591_A1577	ABUW_1659		0.0577988	0.945545	"putative N-acetyltransferase YedL"
A591_A1578	ABUW_1660		-0.150223	0.575953	"ABC transporter, ATP-binding protein"
A591_A1579	ABUW_1661		-0.22617	0.652715	"universal stress family protein"
A591_A1580	ABUW_1662		-0.214306	NA	"putative N-acetyltransferase YedL"
A591_A1581	ABUW_1663		0.752308	NA	"putative N-acetyltransferase YedL"
A591_A1582	ABUW_1664		0.154205	0.494232	"RDD family protein"
A591_A1583	ABUW_1666		-0.0333501	0.954966	"mgtA, magnesium-importing ATPase"
A591_A1584	ABUW_1667		0.0189033	0.978363	"Mg2+ transporter-C, MgtC domain protein"
A591_A1585	ABUW_1668		-0.153283	0.730203	"benzoate transporter"
A591_A1586	ABUW_1669		0.216051	0.706551	"putative leucine responsive regulatory protein"
A591_A1587	ABUW_1670		-0.0347335	0.925147	"putative leucine efflux protein"
A591_A1588	ABUW_1671		0.454746	0.016269	"tal, transaldolase"
A591_A1589	ABUW_1673		-0.130778	0.850094	"transmembrane pair family protein"
A591_A1590	ABUW_1672		-0.157881	0.720527	"LysR substrate-binding domain protein"
A591_A1591	ABUW_1674	fadA	1.318	0.0328667	"acetyl-CoA C-acyltransferase"
A591_A1592	ABUW_1675	kar	1.34179	0.00615073	"KR domain protein"
A591_A1593	ABUW_1676		0.633147	0.00229189	"MaoC-like protein"
A591_A1594	ABUW_1677		0.455672	0.0027587	"beta-lactamase"
A591_A1595	ABUW_1678		-0.130031	0.480505	"transcriptional regulator, TetR family"
A591_A1596	ABUW_1679		0.0766932	0.752955	"transporter, major facilitator family protein"
A591_A1597	ABUW_1680		-0.0666243	0.74067	"dnaX, DNA polymerase III, subunit gamma and tau"
A591_A1598			-1.51107	NA	"putative lipoprotein"
A591_A1599	ABUW_1682		-0.412067	0.238357	"phospholipase C, phosphocholine-specific"
A591_A1600	ABUW_1683		0.265211	0.252427	"acyl-CoA thioester hydrolase, YbgC/YbaW family"
A591_A1601	ABUW_1684		0.256596	0.0472885	"alcohol dehydrogenase, iron-dependent"
A591_A1602	ABUW_1685		0.221123	0.214027	"lactonase, 7-bladed beta-propeller"
A591_A1603	ABUW_1686		0.048444	0.865025	"low molecular weight phosphotyrosine protein
A591_A1604	ABUW_1687		-0.100528	0.591437	"murB, UDP-N-acetylmuramate dehydrogenase"
A591_A1605	ABUW_1688		0.136842	0.391115	"putative lipoprotein"
A591_A1606	ABUW_1689		0.0202804	0.94489	"putative lysophospholipase"
A591_A1607	ABUW_1690		0.158205	0.346238	"glutamate synthase domain protein"
A591_A1608	ABUW_1691		-0.0906164	0.796124	"PepSY domain protein"
A591_A1609			-0.663149	NA	"putative N-acetyltransferase YedL"
A591_A1610	ABUW_1692		0.107069	0.733924	"transcriptional regulator, TetR family"
A591_A1611	ABUW_1693		0.509804	0.000201851	"putative N-acetyltransferase YedL"
A591_A1612	ABUW_1694		-0.158017	0.508683	"transporter, major facilitator family protein"
A591_A1613	ABUW_1695		0.0264467	0.951967	"putative lipoprotein"
A591_A1614	ABUW_1696		-0.241161	0.570658	"accC, acetyl-CoA carboxylase, biotin carboxylase
A591_A1615	ABUW_1697		-0.329275	0.393326	"accB, acetyl-CoA carboxylase, biotin carboxyl carrier
A591_A1616	ABUW_1698		-0.950658	0.00182193	"aroQ, 3-dehydroquinate dehydratase, type II"
A591_A1617	ABUW_1699		0.0616367	0.908548	"ImpB/MucB/SamB family protein"
A591_A1618	ABUW_1701		-0.0200022	0.978363	"NMT1-like family protein"
A591_A1619	ABUW_1702		-0.697677	NA	"ANTAR domain protein"
A591_A1620	ABUW_1703		-0.168679	NA	"putative N-acetyltransferase YedL"
A591_A1621	ABUW_1704		0.079174	0.944659	"nirB, nitrite reductase [NAD(P)H], large subunit"
A591_A1622	ABUW_1705		0.0638588	0.950748	"nirD, nitrite reductase [NAD(P)H], small subunit"
A591_A1623	ABUW_1706		0.0662746	0.844382	"putative nitrate reductase"
A591_A1624	ABUW_1707		0.287783	0.580531	"MobA-like NTP transferase domain protein"
A591_A1625	ABUW_1708		0.275646	0.16933	"molybdopterin oxidoreductase"
A591_A1626	ABUW_1709		0.0787367	0.776344	"moaA, molybdenum cofactor biosynthesis protein A"
A591_A1627	ABUW_1710		0.164374	0.604988	"ThiS family protein"
A591_A1628	ABUW_1711		0.0664116	0.798143	"moaE, molybdopterin converting factor, subunit 2"
A591_A1629	ABUW_1712		0.0819929	0.743737	"putative molybdenum cofactor biosynthesis protein
A591_A1630	ABUW_1713		0.170224	0.196784	"molybdopterin biosynthesis protein MoeA"
A591_A1631	ABUW_1714		0.228892	0.185762	"transcriptional regulator, HxlR family"
A591_A1632	ABUW_1715		0.00488326	0.989438	"transcriptional regulator, GntR family"
A591_A1633	ABUW_1716		-0.0457312	0.958018	"EamA-like transporter family protein"
A591_A1634	ABUW_1717		0.0349219	0.92477	"tusE, sulfur relay protein, TusE/DsrC/DsvC family"
A591_A1635	ABUW_1718		0.0101365	0.98455	"putative N-acetyltransferase YedL"
A591_A1636	ABUW_1719		-0.0434119	0.927698	"putative N-acetyltransferase YedL"
A591_A1637	ABUW_1720		0.119949	0.695206	"tusD, sulfur relay protein TusD/DsrE"
A591_A1638	ABUW_1721		0.132912	0.630095	"putative UDP-glucose 4-epimerase GalE"
A591_A1639	ABUW_1722		-0.145113	0.492978	"fumC, fumarate hydratase, class II"
A591_A1640	ABUW_1723		0.165792	0.611781	"putative N-acetyltransferase YedL"
A591_A1641	ABUW_1724		-0.0733034	0.845064	"putative N-acetyltransferase YedL"
A591_A1642	ABUW_1725		-0.210208	0.189669	"putative N-acetyltransferase YedL"
A591_A1643	ABUW_1726		0.148684	0.582595	"FAD dependent oxidoreductase"
A591_A1644	ABUW_1727		-0.0109947	0.974006	"putative N-acetyltransferase YedL"
A591_A1645	ABUW_1728		0.0889187	0.761888	"ispF, 2-C-methyl-D-erythritol 2,4-cyclodiphosphate
A591_A1646	ABUW_1729		-0.240252	0.377385	"putative N-acetyltransferase YedL"
A591_A1647	ABUW_1730		-0.17115	0.088006	"argF, ornithine carbamoyltransferase"
A591_A1648	ABUW_1731		0.153049	0.44948	"transcriptional regulator, TetR family"
A591_A1649	ABUW_1732		0.163881	0.5207	"ntrC, nitrogen regulation protein"
A591_A1650	ABUW_1733		-0.137259	0.637631	"putative nitrogen regulation protein NR(II)"
A591_A1651			-0.717953	NA	"putative N-acetyltransferase YedL"
A591_A1652	ABUW_1734		-0.126085	0.566901	"rimO, ribosomal protein S12 methylthiotransferase RimO"
A591_A1653	ABUW_1735		-0.220172	0.193347	"pyrH, UMP kinase"
A591_A1654	ABUW_1736		-0.0624413	0.833686	"frr, ribosome recycling factor"
A591_A1655	ABUW_1737		-0.0916463	0.701272	"uppS, di-trans,poly-cis-decaprenylcistransferase"
A591_A1656	ABUW_1738		-0.109235	0.639137	"cdsA, phosphatidate cytidylyltransferase"
A591_A1657	ABUW_1739		-0.14019	0.476088	"dxr, 1-deoxy-D-xylulose 5-phosphate reductoisomerase"
A591_A1658	ABUW_1740		-0.104754	0.596032	"rseP, RIP metalloprotease RseP"
A591_A1659	ABUW_1741		0.0882763	0.707389	"outer membrane protein assembly complex, YaeT
A591_A1660	ABUW_1742		0.236146	0.315143	"outer membrane protein, OmpH-like protein"
A591_A1661	ABUW_1743		-0.0442372	0.860492	"lpxD, UDP-3-O-[3-hydroxymyristoyl] glucosamine
A591_A1662	ABUW_1744		-0.480676	0.0476154	"fabZ, beta-hydroxyacyl-(acyl-carrier-protein)
A591_A1663	ABUW_1745		-0.321298	0.132702	"lpxA, acyl-[acyl-carrier-protein]-UDP-N-acetylglucosamine
A591_A1664	ABUW_1746		0.177572	0.175354	"tetratricopeptide repeat protein"
A591_A1665	ABUW_1747		-0.342084	0.0380726	"recX, regulatory protein RecX"
A591_A1666	ABUW_1748		0.0231243	0.92467	"recA, RecA protein"
A591_A1667	ABUW_1749		-0.388039	0.062333	"hslR, heat shock protein 15"
A591_A1668	ABUW_1750		-0.244783	0.226192	"HAD hydrolase, family IA, variant 3"
A591_A1669	ABUW_1751		-0.368785	0.322947	"Fels-1 prophage protein-like protein"
A591_A1670	ABUW_1752		-0.222622	0.478552	"putative N-acetyltransferase YedL"
A591_A1671	ABUW_1753		-0.0130287	0.977474	"putative N-acetyltransferase YedL"
A591_A1672	ABUW_1754		-0.0330152	0.948098	"acetyltransferase (GNAT) domain protein"
A591_A1673	ABUW_1755		-0.416914	0.245784	"winged helix-turn-helix DNA-binding protein"
A591_A1674	ABUW_1756		-0.0767027	0.891899	"kynU, kynureninase"
A591_A1675	ABUW_1757		-0.197222	0.780351	"amino acid permease"
A591_A1676	ABUW_1758		0.127027	0.701659	"hydrolase, alpha/beta domain protein"
A591_A1677	ABUW_1759		0.0177518	0.973918	"putative extracellular serine proteinase"
A591_A1678	ABUW_1760		-0.0366439	0.92877	"inorganic anion transporter, SulP family"
A591_A1679	ABUW_1761		-0.319422	0.519642	"putative N-acetyltransferase YedL"
A591_A1680	ABUW_1762		0.196235	0.0877156	"gdhB_1, quinoprotein glucose dehydrogenase B"
A591_A1681	ABUW_1763		0.425066	0.105051	"universal stress family protein"
A591_A1682	ABUW_1764		0.0396471	0.865025	"diguanylate cyclase (GGDEF) domain protein"
A591_A1683			0.227288	NA	"putative N-acetyltransferase YedL"
A591_A1684			0.0178385	0.970122	"transposase, IS4-like family protein"
A591_A1685	ABUW_1767		-0.183588	0.451849	"putative N-acetyltransferase YedL"
A591_A1686	ABUW_1768		0.540276	0.0519285	"MarR family protein"
A591_A1687	ABUW_1769		-0.394528	0.10676	"putative N-acetyltransferase YedL"
A591_A1688	ABUW_1770		0.0139892	0.966672	"PTS system EIIC component"
A591_A1689	ABUW_1771		0.0831166	0.812615	"pfkB, 1-phosphofructokinase"
A591_A1690	ABUW_1772		0.0126334	0.96385	"ptsP_1, phosphoenolpyruvate-protein phosphotransferase"
A591_A1691	ABUW_1773		0.175216	0.7385	"putative lysophospholipase"
A591_A1692	ABUW_1774		-0.169643	0.5207	"putative N-acetyltransferase YedL"
A591_A1693	ABUW_1776		0.362171	0.0750527	"PF03928 domain protein"
A591_A1694	ABUW_1777		-0.00627014	0.978153	"brnQ, branched-chain amino acid transport system II
A591_A1695	ABUW_1778		-0.122324	0.695206	"map_2, methionine aminopeptidase, type I"
A591_A1696	ABUW_1779		0.14868	0.250172	"LysR substrate-binding domain protein"
A591_A1697	ABUW_1780		-0.361931	0.0432731	"putative N-acetyltransferase YedL"
A591_A1698	ABUW_1781		0.0708507	0.787022	"grxD, monothiol glutaredoxin, Grx4 family"
A591_A1699	ABUW_1782		-0.200222	0.159623	"argD, transaminase, acetylornithine/succinylornithine
A591_A1700	ABUW_1783		0.0552551	0.878769	"CBS domain protein"
A591_A1701	ABUW_1784		-0.018383	0.954966	"PF11042 family protein"
A591_A1702			-0.194186	NA	"putative N-acetyltransferase YedL"
A591_A1703	ABUW_1786		-0.293774	0.431246	"putative N-acetyltransferase YedL"
A591_A1704	ABUW_1787		-0.170665	0.717206	"putative N-acetyltransferase YedL"
A591_A1705	ABUW_1788		-0.216709	0.486173	"putative lipoprotein"
A591_A1706	ABUW_1789		-0.128683	0.413957	"ftsY, signal recognition particle-docking protein FtsY"
A591_A1707	ABUW_1790		0.0121497	0.978363	"nitroreductase family protein"
A591_A1708	ABUW_1791		0.0430454	0.945545	"PF09829 family protein"
A591_A1709	ABUW_1792		-0.231538	0.625234	"Cyd operon protein YbgE"
A591_A1710	ABUW_1793		-0.181816	0.701643	"cyd operon protein YbgT"
A591_A1711	ABUW_1794		0.0503323	0.882453	"cydB, cytochrome d ubiquinol oxidase, subunit II"
A591_A1712	ABUW_1795		-0.0760035	0.81727	"cydA, cytochrome D ubiquinol oxidase subunit I"
A591_A1713	ABUW_1797		0.334772	0.133006	"PF07290 family protein"
A591_A1714	ABUW_1798		-0.205589	0.5207	"Rieske [2Fe-2S] domain protein"
A591_A1715	ABUW_1799		-0.0707556	0.76464	"carbohydrate kinase, PfkB family"
A591_A1716	ABUW_1800		-0.740279	6.37099e-06	"TonB-dependent siderophore receptor"
A591_A1717	ABUW_1802		-0.0644252	0.635325	"peptidase domain protein, M16 family"
A591_A1718	ABUW_1803		-0.0449148	0.851034	"phospholipase A1"
A591_A1719	ABUW_1804		0.29627	0.0380726	"potassium uptake protein, TrkH family"
A591_A1720	ABUW_1805		0.22591	0.103699	"putative Ktr system potassium uptake protein A"
A591_A1721	ABUW_1806		-0.0498279	0.750059	"ilvA_2, threonine ammonia-lyase, biosynthetic"
A591_A1722	ABUW_1807		-0.00315136	0.98971	"rpiA, ribose 5-phosphate isomerase A"
A591_A1723	ABUW_1808		0.149047	0.494276	"PF01863 family protein"
A591_A1724	ABUW_1809		0.109021	0.681492	"putative lipoprotein"
A591_A1725			-1.18216	NA	"putative N-acetyltransferase YedL"
A591_A1726	ABUW_1811		-0.0697421	0.72206	"argC, N-acetyl-gamma-glutamyl-phosphate reductase"
A591_A1727	ABUW_1812		0.0739916	0.715762	"putative N-acetyltransferase YedL"
A591_A1728	ABUW_1813		0.00368248	0.989222	"clpS, ATP-dependent Clp protease adaptor protein ClpS"
A591_A1729	ABUW_1814		0.0489069	0.847566	"clpA, ATP-dependent Clp protease ATP-binding subunit
A591_A1730	ABUW_1815		-0.00588015	0.989438	"integral membrane protein, PF02694 family"
A591_A1731	ABUW_1816		0.115448	0.531006	"3-deoxy-7-phosphoheptulonate synthase"
A591_A1732	ABUW_1817		-0.229151	0.339979	"alpha/beta hydrolase family protein"
A591_A1733	ABUW_1818		-0.249141	0.484057	"virulence activator alpha family protein"
A591_A1734	ABUW_1819		0.223177	0.501825	"pyridine nucleotide-disulfide oxidoreductase"
A591_A1735	ABUW_1820		0.158416	0.786031	"SnoaL-like domain protein"
A591_A1736	ABUW_1821		0.026528	0.926615	"GDSL-like protein"
A591_A1737	ABUW_1822		0.137145	0.570061	"putative N-acetyltransferase YedL"
A591_A1738	ABUW_1823		0.515032	NA	"putative metal-dependent hydrolase"
A591_A1739	ABUW_1824		0.180853	0.347785	"putative lipoprotein"
A591_A1740	ABUW_1825		0.00558239	0.981375	"pyrG, CTP synthase"
A591_A1741	ABUW_1826		-0.0536486	0.876598	"kdsA, 3-deoxy-8-phosphooctulonate synthase"
A591_A1742	ABUW_1827		0.0100741	0.978363	"eno, phosphopyruvate hydratase"
A591_A1743	ABUW_1828		0.0650896	0.891899	"PF04239 family protein"
A591_A1744	ABUW_1829		-0.114436	0.627844	"septum formation initiator"
A591_A1745	ABUW_1830		0.00886839	0.974006	"ispD, 2-C-methyl-D-erythritol 4-phosphate
A591_A1746	ABUW_1831		0.00974818	NA	"pcaI_1, 3-oxoadipate CoA-transferase subunit A"
A591_A1747			0.255629	NA	"pcaJ_1, 3-oxoadipate CoA-transferase subunit B"
A591_A1748			0.058932	NA	"thiolase, N-terminal domain protein"
A591_A1749			-0.0259013	NA	"putative 3-oxoadipyl-CoA thiolase"
A591_A1750	ABUW_1834		0.311164	0.588747	"pcaB, 3-carboxy-cis,cis-muconate cycloisomerase"
A591_A1751	ABUW_1835		0.00502653	0.991664	"pcaD_1, 3-oxoadipate enol-lactonase"
A591_A1752	ABUW_1836		0.0835854	0.927046	"pcaK, 4-hydroxybenzoate transporter"
A591_A1753	ABUW_1837		0.404922	NA	"pcaC, 4-carboxymuconolactone decarboxylase"
A591_A1754	ABUW_1838		-0.182191	NA	"pcaH, protocatechuate 3,4-dioxygenase, beta subunit"
A591_A1755	ABUW_1839		0.124311	NA	"pcaG, protocatechuate 3,4-dioxygenase, alpha subunit"
A591_A1756	ABUW_1840		-0.52112	NA	"aroD, 3-dehydroquinate dehydratase, type I"
A591_A1757	ABUW_1841		0.0948336	0.866821	"quiC, 3-dehydroshikimate dehydratase"
A591_A1758	ABUW_1842		0.176343	0.786031	"carbohydrate-selective porin, OprB family"
A591_A1759	ABUW_1843		-0.129088	0.695206	"quiA, quinate/shikimate dehydrogenase (quinone)"
A591_A1760	ABUW_1844		0.365473	0.0082284	"putative lipoprotein"
A591_A1761	ABUW_1845		-0.0582689	NA	"sulfur transport"
A591_A1762	ABUW_1846		-0.312839	0.444875	"sulfur transport"
A591_A1763	ABUW_1847		0.0568329	0.867525	"metallo-beta-lactamase domain protein"
A591_A1764	ABUW_1848		-0.18481	0.592332	"pcaU_1, Pca operon regulatory protein"
A591_A1765	ABUW_1849		0.139436	0.758487	"transcriptional regulator, LysR family"
A591_A1766	ABUW_1850		-0.140375	0.625234	"putative acyl-CoA dehydrogenase"
A591_A1767	ABUW_1851		-0.160159	0.616957	"phosphotransferase enzyme family protein"
A591_A1768	ABUW_1852		0.0123153	0.974006	"histidine phosphatase superfamily (branch 1)"
A591_A1769	ABUW_1853		0.0401742	0.882284	"KR domain protein"
A591_A1770	ABUW_1854		-0.229521	NA	"outer membrane porin, OprD family"
A591_A1771	ABUW_1855		0.214471	0.793084	"transporter, major facilitator family protein"
A591_A1772	ABUW_1856		0.170842	0.263763	"winged helix DNA-binding domain protein"
A591_A1773	ABUW_1857		0.37667	0.720527	"putative glutamyl-tRNA(Gln) amidotransferase
A591_A1774	ABUW_1858		0.175228	0.87976	"putative acyl-CoA dehydrogenase"
A591_A1775	ABUW_1859		-0.3574	NA	"putative N-acetyltransferase YedL"
A591_A1776	ABUW_1860		0.668027	NA	"SnoaL-like domain protein"
A591_A1777	ABUW_1861		0.274558	0.770748	"Rieske [2Fe-2S] domain protein"
A591_A1778	ABUW_1862		0.159928	0.891899	"ring hydroxylating beta subunit"
A591_A1779	ABUW_1863		-0.00483228	0.995253	"KR domain protein"
A591_A1780	ABUW_1864		0.333642	0.687641	"2Fe-2S iron-sulfur cluster-binding domain
A591_A1781	ABUW_1865		0.112252	0.893148	"putative nitrilotriacetate monooxygenase
A591_A1782	ABUW_1866		-0.00603852	0.991664	"DNA-binding helix-turn-helix protein"
A591_A1783	ABUW_1867		0.0367317	0.964693	"tynA, primary amine oxidase"
A591_A1784	ABUW_1868		0.306238	NA	"putative N-acetyltransferase YedL"
A591_A1785	ABUW_1869		0.0634493	0.945545	"putative phenylacetaldehyde dehydrogenase"
A591_A1786	ABUW_1870		0.245856	0.661336	"penicillin amidase"
A591_A1787	ABUW_1871		0.377598	0.332586	"pcaD_2, 3-oxoadipate enol-lactonase"
A591_A1788	ABUW_1872		0.247933	0.678767	"pcaF_1, 3-oxoadipyl-CoA thiolase"
A591_A1789	ABUW_1873		0.486861	NA	"pcaJ_2, 3-oxoadipate CoA-transferase subunit B"
A591_A1790			0.52478	NA	"pcaI_2, 3-oxoadipate CoA-transferase subunit A"
A591_A1791			-3.19644	NA	"3-oxoadipate CoA-transferase subunit A domain
A591_A1792	ABUW_1875		0.283587	0.361855	"catA, catechol 1,2-dioxygenase"
A591_A1793	ABUW_1876		0.399594	NA	"catC, muconolactone delta-isomerase"
A591_A1794	ABUW_1877		0.235338	0.538141	"muconate cycloisomerase 1"
A591_A1795	ABUW_1878		-0.0136873	0.967158	"catM, HTH-type transcriptional regulator CatM"
A591_A1796	ABUW_1879		-0.277612	0.27715	"putative N-acetyltransferase YedL"
A591_A1797	ABUW_1880		0.00403282	0.987934	"FCD domain protein"
A591_A1798	ABUW_1881		0.224058	0.786031	"putative dihydroxy-acid dehydratase"
A591_A1799	ABUW_1882		0.0393955	0.974006	"transporter, major facilitator family protein"
A591_A1800	ABUW_1883		0.34963	NA	"FAH family protein"
A591_A1801	ABUW_1884		0.240355	0.737744	"aldehyde dehydrogenase (NAD) family protein"
A591_A1802	ABUW_1885		0.111526	0.791577	"putative N-acetyltransferase YedL"
A591_A1803	ABUW_1886		0.165678	0.604988	"cpo, chloride peroxidase"
A591_A1804	ABUW_1887		-0.0894699	0.83335	"oxidoreductase, FAD/FMN dependent"
A591_A1805	ABUW_1888		-0.174818	0.525675	"saccharopine dehydrogenase"
A591_A1806	ABUW_1889		-0.150489	0.786031	"DJ-1/PfpI family protein"
A591_A1807	ABUW_1890		-0.0455075	0.891899	"HTH-type transcriptional regulator HmrR family
A591_A1808	ABUW_1891		-0.567976	0.194773	"DJ-1/PfpI family protein"
A591_A1809	ABUW_1892		-0.79852	0.123294	"pyridine nucleotide-disulfide oxidoreductase"
A591_A1810	ABUW_1893		-0.219637	0.553679	"transcriptional regulator domain protein"
A591_A1811	ABUW_1894		-0.07703	0.820584	"beta-lactamase family protein"
A591_A1812	ABUW_1895		0.412121	0.332586	"transcriptional regulator, TetR family"
A591_A1813	ABUW_1896		-0.187958	0.40272	"transcription regulator AraC N-terminal
A591_A1814	ABUW_1897		0.0590279	NA	"KR domain protein"
A591_A1815	ABUW_1898		0.223352	NA	"putative acetoacetate decarboxylase"
A591_A1816	ABUW_1899		0.0462879	NA	"putative metal-dependent hydrolase"
A591_A1817	ABUW_1900		-0.128136	0.852791	"oxidoreductase, FAD/FMN dependent"
A591_A1818	ABUW_1902		0.401046	0.0831275	"L-sorbosone dehydrogenase"
A591_A1819	ABUW_1903		0.353773	0.303303	"putative N-acetyltransferase YedL"
A591_A1820	ABUW_1904		-0.501416	0.225026	"antibiotic biosynthesis monooxygenase"
A591_A1821	ABUW_1905		-0.360524	0.377385	"isochorismatase family protein"
A591_A1822	ABUW_1906		-0.255501	0.124402	"LysR substrate-binding domain protein"
A591_A1823	ABUW_1907		-0.344775	0.186931	"gdhB_2, quinoprotein glucose dehydrogenase B"
A591_A1824	ABUW_1908		-0.0658324	0.828744	"transporter, CPA2 family"
A591_A1825	ABUW_1909		0.0153301	0.977474	"putative lipoprotein"
A591_A1826	ABUW_1910		0.0561116	0.893148	"amidohydrolase"
A591_A1827	ABUW_1912		-0.226747	NA	"transcriptional regulator, TetR family"
A591_A1828			0.360276	NA	"putative N-acetyltransferase YedL"
A591_A1829	ABUW_1913		-0.326205	NA	"putative N-acetyltransferase YedL"
A591_A1830			-0.10258	0.851034	"putative membrane protein"
A591_A1831	ABUW_1915		0.29468	0.20865	"putative N-acetyltransferase YedL"
A591_A1832	ABUW_1916		0.120154	0.665977	"PF10004 family protein"
A591_A1833	ABUW_1917		-0.0213743	0.951967	"SMI1/KNR4 family protein"
A591_A1834	ABUW_1918		-0.413812	NA	"putative N-acetyltransferase YedL"
A591_A1835	ABUW_1919		-0.0458041	0.88683	"putative N-acetyltransferase YedL"
A591_A1836	ABUW_1920		0.138289	0.463115	"PF10077 family protein"
A591_A1837	ABUW_1921		0.176788	0.726693	"transporter, major facilitator family protein"
A591_A1838	ABUW_1922		0.864222	NA	"amidohydrolase family protein"
A591_A1839	ABUW_1923		0.271903	NA	"dicarboxylate carrier protein MatC N-terminal
A591_A1840	ABUW_1924		0.0254447	0.931649	"UbiC transcription regulator-associated domain
A591_A1841	ABUW_1925		0.163534	0.844537	"SMP-30/Gluconolaconase/LRE-like region"
A591_A1842	ABUW_1926		0.129026	0.860492	"transporter, major facilitator family protein"
A591_A1843	ABUW_1927		0.000967523	0.998512	"LysR substrate-binding domain protein"
A591_A1844	ABUW_1928		0.184196	NA	"PF04657 family protein"
A591_A1845	ABUW_1929		0.11709	0.891899	"PF04657 family protein"
A591_A1846	ABUW_1930	HlyD family	0.124341	0.648461	"HlyD family secretion protein"
A591_A1847	ABUW_1931		0.570428	0.245784	"transporter, major facilitator family protein"
A591_A1848	ABUW_1932		0.0711644	0.832775	"transcriptional regulator, TetR family"
A591_A1849	ABUW_1933		0.438235	0.393326	"aldehyde dehydrogenase (NAD) family protein"
A591_A1850	ABUW_1934		0.327765	0.687641	"putative dihydroxy-acid dehydratase"
A591_A1851	ABUW_1935		-0.0688572	0.936297	"FAH family protein"
A591_A1852	ABUW_1936		0.116754	0.875412	"LysR substrate-binding domain protein"
A591_A1853	ABUW_1937		0.258492	NA	"NAD-binding protein"
A591_A1854	ABUW_1938		-0.288949	0.524949	"transporter, major facilitator family protein"
A591_A1855	ABUW_1939		0.282887	0.5207	"NADP oxidoreductase coenzyme F420-dependent"
A591_A1856	ABUW_1940		-0.308797	NA	"transcriptional regulator, AraC family"
A591_A1857	ABUW_1941		-0.00595744	NA	"putative N-acetyltransferase YedL"
A591_A1858	ABUW_1942		0.215899	0.616957	"phosphoribosyl transferase domain protein"
A591_A1859	ABUW_1943		-0.100845	0.810075	"nicotinate phosphoribosyltransferase, NAPRTase
A591_A1860	ABUW_1944		-0.138185	0.652516	"NUDIX domain protein"
A591_A1861	ABUW_1945		-0.563807	0.0368951	"methylenetetrahydrofolate reductase"
A591_A1862			-0.979229	NA	"putative lipoprotein"
A591_A1863	ABUW_1947		-0.0686965	0.891899	"transcriptional regulator, LuxR family"
A591_A1864	ABUW_1948		-0.207805	0.627457	"putative indoleacetamide hydrolase"
A591_A1865	ABUW_1949	efflux pump	1.17438	0.0114338	"efflux pump membrane protein"
A591_A1866	ABUW_1950		0.836175	0.065453	"drug resistance MFS transporter, drug:H+
A591_A1867	ABUW_1951		1.04645	0.0306689	"putative N-acetyltransferase YedL"
A591_A1868	ABUW_1952		0.431759	0.263218	"GH3 auxin-responsive promoter"
A591_A1869	ABUW_1953	tolC	0.4935	NA	"type I secretion outer membrane protein, TolC
A591_A1870	ABUW_1954		0.31161	NA	"hypothetical protein"
A591_A1871			0.250087	NA	"hypothetical protein"
A591_A1872	ABUW_1955		0.182206	NA	"putative 5'/3'-nucleotidase SurE"
A591_A1873	ABUW_1956		-0.111132	NA	"putative lipoprotein"
A591_A1874	ABUW_1957		-0.0694806	0.828744	"HD domain protein"
A591_A1875	ABUW_1958		0.187682	0.199718	"type III restriction enzyme, res subunit"
A591_A1876			0.0998725	NA	"putative N-acetyltransferase YedL"
A591_A1877	ABUW_1959		-0.00850556	NA	"transcriptional regulator, TetR family"
A591_A1878	ABUW_1960		0.171871	0.635595	"putative N-acetyltransferase YedL"
A591_A1879	ABUW_1961		0.0362945	0.92835	"endonuclease/exonuclease/phosphatase family
A591_A1880	ABUW_1963		-0.0979408	0.76464	"putative N-acetyltransferase YedL"
A591_A1881	ABUW_1964		0.158521	0.367259	"putative acetyltransferase"
A591_A1882	ABUW_1965		-0.0223897	0.975628	"putative N-acetyltransferase YedL"
A591_A1883	ABUW_1966		-0.0470635	0.882453	"LysR substrate-binding domain protein"
A591_A1884	ABUW_1967		0.0174455	0.980609	"(-)-trans-carveol dehydrogenase family protein"
A591_A1885	ABUW_1968		0.21721	NA	"KR domain protein"
A591_A1886	ABUW_1969		-0.919369	NA	"alpha/beta hydrolase family protein"
A591_A1887	ABUW_1970		-0.480852	0.122239	"transcription regulator AraC N-terminal
A591_A1888	ABUW_1971		-0.101898	0.731289	"putative N-acetyltransferase YedL"
A591_A1889	ABUW_1972		0.0923287	0.786434	"GHKL domain protein"
A591_A1890	ABUW_1973		-0.0938816	0.81286	"response regulator receiver domain protein"
A591_A1891	ABUW_1974		-0.61333	0.00130861	"efflux transporter, RND family, MFP subunit"
A591_A1892	ABUW_1975		-0.462441	0.00237781	"RND transporter, HAE1 family"
A591_A1893	ABUW_1976		-0.20152	0.346238	"putative outer membrane efflux protein OprM"
A591_A1894	ABUW_1977		0.0810434	0.852197	"X-Pro dipeptidyl-peptidase, S15 family"
A591_A1895	ABUW_1979		0.02091	0.92835	"transcriptional regulator, TetR family"
A591_A1896	ABUW_1980		-0.448673	0.042783	"FAD dependent oxidoreductase"
A591_A1897	ABUW_1981		-0.12797	0.893148	"putative membrane protein"
A591_A1898	ABUW_1982		-0.276369	0.240465	"transporter, Ompp1/FadL/TodX family"
A591_A1899	ABUW_1983		-0.0546859	0.841626	"putative N-acetyltransferase YedL"
A591_A1900	ABUW_1984		0.284005	0.105051	"DNA-binding helix-turn-helix protein"
A591_A1901	ABUW_1985		-0.28433	NA	"putative N-acetyltransferase YedL"
A591_A1902			-0.145743	NA	"hypothetical protein"
A591_A1903	ABUW_1986		-0.144319	0.617064	"replication initiation factor"
A591_A1904	ABUW_1987		-0.138626	0.616957	"putative N-acetyltransferase YedL"
A591_A1905	ABUW_1988		0.00687189	NA	"hypothetical protein"
A591_A1906	ABUW_1989		-0.0885972	0.905294	"hypothetical protein"
A591_A1907	ABUW_1990		-0.0134776	0.97119	"hypothetical protein"
A591_A1908	ABUW_1991		-0.123448	0.851034	"PF10734 family protein"
A591_A1909	ABUW_1992		-0.346427	0.203934	"zonula occludens toxin"
A591_A1910	ABUW_1994		0.0745468	0.798699	"hypothetical protein"
A591_A1911	ABUW_1995		0.0465725	0.873437	"hypothetical protein"
A591_A1912			-0.491114	0.0594818	"putative gentamicin 2''-nucleotidyltransferase"
A591_A1913			-0.52635	0.00467783	"drug resistance transporter, Bcr/CflA family"
A591_A1914			-0.303215	0.405588	"aadA, streptomycin 3''-adenylyltransferase"
A591_A1915			-0.566583	0.275987	"aphE, streptomycin 3''-kinase"
A591_A1916			-0.296688	NA	"aminoglycoside/hydroxyurea antibiotic resistance
A591_A1917			0.471973	0.745096	"integron integrase"
A591_A1918			-0.468003	0.00615073	"beta-lactamase"
A591_A1919			-0.406882	0.0252941	"aacA, aminoglycoside N(6')-acetyltransferase, AacA4
A591_A1920			-0.301889	0.00775572	"folA_1, dihydrofolate reductase"
A591_A1921			-0.227706	0.272208	"folP_2, dihydropteroate synthase"
A591_A1922			-0.0688273	0.923672	"acetyltransferase (GNAT) domain protein"
A591_A1923			0.532841	NA	"hypothetical protein"
A591_A1924			-0.0732711	NA	"hypothetical protein"
A591_A1925			0.157581	0.88683	"hypothetical protein"
A591_A1926			-0.360465	0.0760157	"hypothetical protein"
A591_A1927			-0.421722	0.0303907	"putative N-acetyltransferase YedL"
A591_A1928			-0.293474	0.249639	"putative N-acetyltransferase YedL"
A591_A1929			0.143147	0.695206	"Gp49-like PF05973 family protein"
A591_A1930			0.000249853	0.998624	"DNA-binding helix-turn-helix protein"
A591_A1931			-0.564157	0.19038	"putative lipoprotein"
A591_A1932			-0.192395	0.671829	"putative lipoprotein"
A591_A1933			-0.854849	NA	"putative N-acetyltransferase YedL"
A591_A1934			-0.118717	0.72206	"putative N-acetyltransferase YedL"
A591_A1935			-0.128936	0.861	"putative N-acetyltransferase YedL"
A591_A1936			-0.430713	0.0432731	"putative N-acetyltransferase YedL"
A591_A1937			-0.487719	0.00226634	"putative N-acetyltransferase YedL"
A591_A1938			-0.719916	2.37988e-05	"toxic anion resistance protein TelA"
A591_A1939			-0.419831	0.0867788	"putative N-acetyltransferase YedL"
A591_A1940			-0.335991	0.0311821	"putative N-acetyltransferase YedL"
A591_A1941			-0.191622	0.35176	"ParB-like protein"
A591_A1942			-0.28122	0.155635	"CobQ/CobB/MinD/ParA nucleotide binding domain
A591_A1943			-0.813913	1.45239e-06	"putative N-acetyltransferase YedL"
A591_A1944			-0.944567	0.000279295	"putative N-acetyltransferase YedL"
A591_A1945			-0.619997	0.0432731	"putative N-acetyltransferase YedL"
A591_A1946			-0.240704	0.307647	"putative N-acetyltransferase YedL"
A591_A1947			-0.251339	0.5207	"putative N-acetyltransferase YedL"
A591_A1948			-0.248476	0.16933	"PF10979 family protein"
A591_A1949			-0.027589	0.925834	"putative N-acetyltransferase YedL"
A591_A1950			-0.0175967	0.958018	"putative N-acetyltransferase YedL"
A591_A1951			-0.191645	0.405334	"putative N-acetyltransferase YedL"
A591_A1952			0.0181609	0.954966	"H-NS histone domain protein"
A591_A1953			0.0155857	0.97119	"nuclease-like protein"
A591_A1954			-0.137096	0.68872	"putative N-acetyltransferase YedL"
A591_A1955			-0.276075	0.496959	"putative N-acetyltransferase YedL"
A591_A1956			-0.249291	0.530932	"putative N-acetyltransferase YedL"
A591_A1957			-0.425905	0.103699	"putative N-acetyltransferase YedL"
A591_A1958			-0.203004	0.46687	"putative N-acetyltransferase YedL"
A591_A1959			0.0201322	0.925763	"putative N-acetyltransferase YedL"
A591_A1960			0.265543	0.1091	"putative N-acetyltransferase YedL"
A591_A1961			0.0836532	0.717206	"PF06666 family protein"
A591_A1962			-0.0392863	0.919804	"zeta toxin"
A591_A1963			-0.466039	0.0375797	"replicase family protein"
A591_A1964			-0.15924	0.515403	"putative N-acetyltransferase YedL"
A591_A1965			0.0286123	0.944659	"putative N-acetyltransferase YedL"
A591_A1966			-0.044923	0.866112	"ImpB/MucB/SamB family protein"
A591_A1967			0.0546364	0.88683	"putative N-acetyltransferase YedL"
A591_A1968			0.0546581	0.907262	"transglycosylase SLT domain protein"
A591_A1969			-0.00297387	0.995253	"conjugative relaxosome accessory transposon
A591_A1970			0.13849	0.632731	"putative TraF-like protein"
A591_A1971			-0.00903074	0.975979	"mating pair stabilization protein TraN"
A591_A1972			-0.140583	0.74067	"trbC, type-F conjugative transfer system pilin assembly
A591_A1973			-0.147638	0.812634	"TraU protein"
A591_A1974			-0.407938	NA	"traW, type-F conjugative transfer system protein TraW"
A591_A1975			-0.437199	NA	"putative signal peptidase I"
A591_A1976			0.0715963	NA	"putative N-acetyltransferase YedL"
A591_A1977			-0.0524735	0.893148	"traC, type-IV secretion system protein TraC"
A591_A1978			0.0447857	NA	"traV, type IV conjugative transfer system protein TraV"
A591_A1979			-0.542358	NA	"putative lipoprotein"
A591_A1980			-0.51354	NA	"thioredoxin-like domain protein"
A591_A1981			-0.207927	0.580832	"conjugation TrbI-like protein"
A591_A1982			-0.0387572	0.964693	"putative type-F conjugative transfer system
A591_A1983			-0.180339	NA	"putative type IV conjugative transfer system
A591_A1984			-0.144244	0.80423	"traL, type IV conjugative transfer system protein TraL"
A591_A1985			-0.240653	0.70226	"putative N-acetyltransferase YedL"
A591_A1986			-0.463342	0.466471	"putative N-acetyltransferase YedL"
A591_A1987			-0.596368	NA	"transglycosylase SLT domain protein"
A591_A1988			-0.23501	0.680429	"putative N-acetyltransferase YedL"
A591_A1989			-0.188363	NA	"putative N-acetyltransferase YedL"
A591_A1990			-0.698544	0.000276987	"resolvase, N-terminal domain protein"
A591_A1991			-1.1115	4.97307e-05	"putative N-acetyltransferase YedL"
A591_A1992			-0.165907	0.63894	"transposase for insertion sequence element
A591_A1993			-0.249249	0.346238	"DNA-binding helix-turn-helix protein"
A591_A1994			0.0283505	0.927131	"choline/ethanolamine kinase"
A591_A1995			-0.0847245	0.733848	"putative transposase for insertion sequence
A591_A1996			-0.301054	0.632731	"putative N-acetyltransferase YedL"
A591_A1997			-0.5597	NA	"putative N-acetyltransferase YedL"
A591_A1998			-0.522686	0.481116	"putative N-acetyltransferase YedL"
A591_A1999			-0.357149	0.309556	"putative N-acetyltransferase YedL"
A591_A2000			0.07471	0.717206	"putative N-acetyltransferase YedL"
[truncated: 1,836 more rows]

## Sheet: HSA
Gene ID	AB5075-UW locus tag	Gene Name	log2FoldChange	FDR (P-adjusted)	Gene Function
A591_A0001			1.27223	NA	"hypothetical protein"
A591_A0002	ABUW_0020		-0.0300557	0.942176	"glutathione S-transferase, C-terminal domain
A591_A0003	ABUW_0021		0.188219	0.511926	"outer membrane protein"
A591_A0004			1.15374	NA	"putative N-acetyltransferase YedL"
A591_A0005	ABUW_0022		-0.224125	0.171044	"sodium:neurotransmitter symporter family protein"
A591_A0006	ABUW_0023		-0.716651	NA	"putative N-acetyltransferase YedL"
A591_A0007	ABUW_0024		-0.109631	0.694961	"rsmB, 16S rRNA (cytosine(967)-C(5))-methyltransferase"
A591_A0008	ABUW_0025		-0.0345305	0.90538	"fmt, methionyl-tRNA formyltransferase"
A591_A0009	ABUW_0026		-0.231351	0.0959332	"ilvD, dihydroxy-acid dehydratase"
A591_A0010	ABUW_0027		-0.15138	0.321768	"putative N-acetyltransferase YedL"
A591_A0011	ABUW_0028		-0.009592	0.991868	"sulfite exporter TauE/SafE"
A591_A0012	ABUW_0029		0.0680322	0.873051	"LysR substrate-binding domain protein"
A591_A0013	ABUW_0030		-0.269967	0.181502	"putative pyrimidine permease RutG"
A591_A0014	ABUW_0031		-0.153641	0.662397	"ppc, phosphoenolpyruvate carboxylase"
A591_A0015	ABUW_0033		0.29292	NA	"AefR-like transcriptional repressor, C-terminal
A591_A0016	ABUW_0034	cmeA	-0.0360539	0.883068	"HlyD family secretion domain protein"
A591_A0017	ABUW_0035		-0.117812	0.431176	"MMPL family protein"
A591_A0018	ABUW_0036		-0.0214902	0.949912	"putative N-acetyltransferase YedL"
A591_A0019	ABUW_0037		-0.290021	0.355252	"dnaJ, chaperone protein DnaJ"
A591_A0020	ABUW_0038		1.29531	NA	"putative N-acetyltransferase YedL"
A591_A0021	ABUW_0039		0.115845	0.511926	"dapB, 4-hydroxy-tetrahydrodipicolinate reductase"
A591_A0022	ABUW_0040		0.0905764	0.791058	"polyketide cyclase/dehydrase"
A591_A0023	ABUW_0041		0.0229154	0.972523	"transporter, major facilitator family protein"
A591_A0024	ABUW_0042		0.293874	0.567109	"dkgB, 2,5-diketo-D-gluconic acid reductase B"
A591_A0025	ABUW_0043		-0.200895	NA	"putative N-acetyltransferase YedL"
A591_A0026	ABUW_0044		-0.315856	NA	"putative lipoprotein"
A591_A0027	ABUW_0045		-0.235003	0.446383	"transcriptional regulator, GntR family"
A591_A0028			0.378912	NA	"putative N-acetyltransferase YedL"
A591_A0029	ABUW_0046		-0.0742176	0.83119	"alcohol dehydrogenase, catalytic domain protein,
A591_A0030	ABUW_0047		-0.112308	0.806728	"methyladenine glycosylase"
A591_A0031	ABUW_0048		0.102705	0.768611	"putative N-acetyltransferase YedL"
A591_A0032	ABUW_0049		0.310241	0.470799	"peptidase, M23 family"
A591_A0033	ABUW_0050		0.0680217	0.864757	"mutY, A/G-specific adenine glycosylase"
A591_A0034	ABUW_0051		-0.313274	0.264613	"scavenger mRNA decapping enzyme"
A591_A0035	ABUW_0052		-0.146361	0.638032	"dienelactone hydrolase family protein"
A591_A0036	ABUW_0053		-0.9693	0.0143164	"PF07043 family protein"
A591_A0037	ABUW_0054		-0.245623	0.32638	"zinc-or iron-chelating domain protein"
A591_A0038	ABUW_0055		-0.682931	0.0112036	"glucose/sorbosone dehydrogenase"
A591_A0039	ABUW_0056		-0.324253	0.0552221	"MgsA AAA+ ATPase family protein"
A591_A0040	ABUW_0057		-0.135728	0.752566	"formate/nitrite transporter"
A591_A0041	ABUW_0058		-0.332588	0.32774	"putative N-acetyltransferase YedL"
A591_A0042	ABUW_0059		-0.0103612	0.979557	"purC, phosphoribosylaminoimidazolesuccinocarboxamide
A591_A0043	ABUW_0060		-0.0368408	0.883068	"putative lipoprotein"
A591_A0044	ABUW_0061		0.039991	0.823409	"dihydrodipicolinate synthetase domain protein"
A591_A0045	ABUW_0062		-0.374021	0.0127699	"isochorismatase family protein"
A591_A0046	ABUW_0063		0.0529206	0.883735	"sodium Bile acid symporter family protein"
A591_A0047	ABUW_0064		0.687815	0.550573	"MATE efflux family protein"
A591_A0048	ABUW_0065		0.679859	NA	"PF04463 family protein"
A591_A0049	ABUW_0066		-0.0537587	0.927486	"hppD, 4-hydroxyphenylpyruvate dioxygenase"
A591_A0050	ABUW_0067		-0.253382	0.157198	"transcriptional regulator, IclR family,
A591_A0051	ABUW_0068		-0.175275	0.806047	"glyoxalase-like domain protein"
A591_A0052	ABUW_0070		0.0202507	0.979557	"fahA, fumarylacetoacetase"
A591_A0053	ABUW_0071		-0.0842484	0.877007	"aroP_1, aromatic amino acid transport protein AroP"
A591_A0054	ABUW_0072		-0.118921	NA	"peptidase M15"
A591_A0055	ABUW_0073		0.450413	NA	"CobW/P47K family protein"
A591_A0056	ABUW_0074		0.19923	0.525475	"acyltransferase"
A591_A0057	ABUW_0075		0.0449489	0.845184	"hutC, histidine utilization repressor"
A591_A0058	ABUW_0076		-0.0574663	0.883735	"putative N-acetyltransferase YedL"
A591_A0059	ABUW_0077		-0.212782	0.694478	"hutU, urocanate hydratase"
A591_A0060	ABUW_0078		-0.217798	0.476517	"hutH, histidine ammonia-lyase"
A591_A0061	ABUW_0079		-0.352091	0.074076	"amino acid permease"
A591_A0062	ABUW_0080		-0.420829	0.11425	"hutI, imidazolonepropionase"
A591_A0063	ABUW_0081		-0.468404	0.208233	"hutG, formimidoylglutamase"
A591_A0064	ABUW_0082		-0.0496848	0.880066	"PF05960 family protein"
A591_A0065	ABUW_0083		-0.23713	0.365621	"HAD hydrolase, family IA, variant 1"
A591_A0066	ABUW_0084		-0.0617375	0.838854	"murI_1, glutamate racemase"
A591_A0067	ABUW_0085		0.837358	NA	"putative N-acetyltransferase YedL"
A591_A0068	ABUW_0086		0.00968644	0.968354	"dcm, DNA (cytosine-5-)-methyltransferase"
A591_A0069	ABUW_0087		0.136328	0.426728	"GHKL domain protein"
A591_A0070	ABUW_0088		0.230871	0.266566	"putative N-acetyltransferase YedL"
A591_A0071	ABUW_0089		0.000451026	0.999688	"glmS, glutamine-fructose-6-phosphate transaminase
A591_A0072	ABUW_0090		-0.0297497	0.934981	"glmU, UDP-N-acetylglucosamine
A591_A0073			0.445681	NA	"putative N-acetyltransferase YedL"
A591_A0074	ABUW_0091		-0.0993014	0.790618	"pgpA, phosphatidylglycerophosphatase A"
A591_A0075	ABUW_0092		-0.073683	0.80921	"thiL, thiamine-phosphate kinase"
A591_A0076	ABUW_0093		-0.0665955	0.856669	"nusB, transcription antitermination factor NusB"
A591_A0077	ABUW_0094		0.00834603	0.978001	"ribH, 6,7-dimethyl-8-ribityllumazine synthase"
A591_A0078	ABUW_0095		-0.0873414	0.637363	"ribB_1, 3,4-dihydroxy-2-butanone-4-phosphate synthase"
A591_A0079	ABUW_0096		0.0636635	0.716215	"putative N-acetyltransferase YedL"
A591_A0080	ABUW_0097		-0.0226238	0.921311	"serB, phosphoserine phosphatase SerB"
A591_A0081	ABUW_0098		-0.00618921	0.988679	"putative N-acetyltransferase YedL"
A591_A0082	ABUW_0099		0.0613798	0.798771	"putative N-acetyltransferase YedL"
A591_A0083	ABUW_0100		-0.119921	0.803321	"dtd, D-tyrosyl-tRNA(Tyr) deacylase"
A591_A0084	ABUW_0101		-0.148375	0.424911	"pncB, nicotinate phosphoribosyltransferase"
A591_A0085	ABUW_0102		-0.247021	0.121795	"putative thiosulfate sulfurtransferase"
A591_A0086	ABUW_0103		-0.0967575	0.651256	"psd, phosphatidylserine decarboxylase"
A591_A0087	ABUW_0104		-0.203984	0.294152	"secretory lipase"
A591_A0088	ABUW_0105		-0.0573028	0.790618	"phoR, phosphate regulon sensor kinase PhoR"
A591_A0089	ABUW_0106		-0.173825	0.576439	"phoB, phosphate regulon transcriptional regulatory
A591_A0090	ABUW_0107		0.0381122	0.891175	"putative N-acetyltransferase YedL"
A591_A0091	ABUW_0108		-0.192269	0.478836	"KR domain protein"
A591_A0092	ABUW_0109		-0.208396	0.367015	"MATE efflux family protein"
A591_A0093	ABUW_0110		-0.282108	0.0549217	"putative methionine aminotransferase"
A591_A0094	ABUW_0111		-0.146464	0.38556	"PF04286 family protein"
A591_A0095	ABUW_0112		-0.19016	0.350777	"putative lipoprotein"
A591_A0096	ABUW_0114		-0.105173	0.476243	"gshA, glutamate--cysteine ligase"
A591_A0097	ABUW_0115		0.0699533	0.838854	"disulfide bond formation protein DsbB"
A591_A0098	ABUW_0116		-0.190797	0.342921	"phage-like baseplate assembly protein"
A591_A0099	ABUW_0117		0.0331206	0.930462	"LysM domain protein"
A591_A0100	ABUW_0118		0.483697	0.185522	"putative N-acetyltransferase YedL"
A591_A0101	ABUW_0119		0.187293	0.552049	"putative N-acetyltransferase YedL"
A591_A0102	ABUW_0120		0.265913	0.606905	"PF07007 family protein"
A591_A0103	ABUW_0121		0.165878	0.788225	"SH3 domain protein"
A591_A0104	ABUW_0122		-0.12355	0.513225	"PGAP1-like protein"
A591_A0105	ABUW_0123		-0.169523	0.708393	"putative N-acetyltransferase YedL"
A591_A0106	ABUW_0124		-0.141416	0.412578	"parE, DNA topoisomerase IV, B subunit"
A591_A0107	ABUW_0125		0.057448	0.9144	"allA, ureidoglycolate lyase"
A591_A0108	ABUW_0126		0.0449462	0.949912	"alc, allantoicase"
A591_A0109	ABUW_0127		0.458207	0.585082	"FAD binding domain protein"
A591_A0110	ABUW_0128		0.0177013	0.967275	"tsx, nucleoside-specific channel-forming protein Tsx"
A591_A0111	ABUW_0129		0.471829	0.455383	"pbuX_1, xanthine permease"
A591_A0112	ABUW_0130		0.633612	NA	"uraH_1, hydroxyisourate hydrolase"
A591_A0113	ABUW_0131		0.556089	NA	"uraD, OHCU decarboxylase"
A591_A0114	ABUW_0132		0.151733	NA	"putative N-acetyltransferase YedL"
A591_A0115	ABUW_0133		-0.187895	0.750287	"sigma 54 modulation protein/S30EA ribosomal
A591_A0116	ABUW_0134		-0.187698	0.180791	"ankyrin repeat protein"
A591_A0117	ABUW_0135		-0.0601814	0.761407	"MetA-pathway of phenol degradation domain
A591_A0118	ABUW_0136		-0.0258925	0.895268	"disulfide bond corrector protein DsbC"
A591_A0119	ABUW_0137		0.0443665	0.88839	"diguanylate cyclase (GGDEF) domain protein"
A591_A0120	ABUW_0138		0.267263	0.149333	"est, esterase"
A591_A0121	ABUW_0139		-0.574714	0.000391476	"PF09917 family protein"
A591_A0122	ABUW_0140		0.469905	0.0127699	"transcriptional regulator, Spx/MgsR family"
A591_A0123	ABUW_0141		0.217133	0.284625	"xth, exodeoxyribonuclease III"
A591_A0124	ABUW_0142		0.189162	0.490644	"pyrE, orotate phosphoribosyltransferase"
A591_A0125	ABUW_0143		0.437844	0.468931	"TonB-dependent siderophore receptor"
A591_A0126	ABUW_0144		-0.269755	NA	"PF08410 domain protein"
A591_A0127	ABUW_0145		-0.0174185	0.949912	"gshB, glutathione synthase"
A591_A0128	ABUW_0146		-0.00948509	0.971781	"murG, undecaprenyldiphospho-muramoylpentapeptide
A591_A0129	ABUW_0147		-0.0497156	0.853003	"murC, UDP-N-acetylmuramate--L-alanine ligase"
A591_A0130	ABUW_0148		-0.15387	0.510612	"D-alanine--D-alanine ligase"
A591_A0131	ABUW_0149		-0.110153	0.638032	"cell division protein FtsQ"
A591_A0132	ABUW_0150		0.0339484	0.873051	"ftsA, cell division protein FtsA"
A591_A0133	ABUW_0151		0.0196039	0.940164	"ftsZ, cell division protein FtsZ"
A591_A0134	ABUW_0152		0.108026	0.628931	"lpxC, UDP-3-O-[3-hydroxymyristoyl] N-acetylglucosamine
A591_A0135	ABUW_0153		0.06501	0.883068	"putative N-acetyltransferase YedL"
A591_A0136	ABUW_0154		-0.112461	0.681307	"peptidase, M23 family"
A591_A0137	ABUW_0155		-0.260356	0.351083	"aceE, pyruvate dehydrogenase (acetyl-transferring),
A591_A0138	ABUW_0156		-0.305978	0.200934	"aceF, dihydrolipoyllysine-residue acetyltransferase"
A591_A0139	ABUW_0157		0.155183	0.794439	"putative N-acetyltransferase YedL"
A591_A0140	ABUW_0158		0.120204	0.708107	"putative N-acetyltransferase YedL"
A591_A0141	ABUW_0159		0.0483084	0.88471	"TonB-dependent siderophore receptor"
A591_A0142	ABUW_0160		-0.289801	0.323163	"metallo-beta-lactamase domain protein"
A591_A0143	ABUW_0161		-0.0339365	NA	"zinc-or iron-chelating domain protein"
A591_A0144	ABUW_0162		-0.065583	0.810585	"IMP dehydrogenase/GMP reductase domain protein"
A591_A0145	ABUW_0163		-0.0112325	0.960522	"glmM, phosphoglucosamine mutase"
A591_A0146	ABUW_0164		0.00741072	0.979557	"pdxH, pyridoxamine 5'-phosphate oxidase"
A591_A0147	ABUW_0165		-0.150177	0.432744	"recJ, single-stranded-DNA-specific exonuclease RecJ"
A591_A0148	ABUW_0166		-0.140562	0.65976	"putative N-acetyltransferase YedL"
A591_A0149	ABUW_0167		-0.050622	0.803542	"prfB, peptide chain release factor 2"
A591_A0150	ABUW_0169		0.0520416	0.88349	"DNA-binding helix-turn-helix protein"
A591_A0151	ABUW_0170		0.0408505	0.889627	"oxidoreductase, FAD/FMN dependent"
A591_A0152	ABUW_0171		0.141519	0.468986	"waaA, 3-deoxy-D-manno-octulosonic-acid transferase"
A591_A0153	ABUW_0172		0.0152722	0.976169	"RNA methyltransferase, RsmE family"
A591_A0154	ABUW_0173		0.00307877	0.994951	"transporter, small conductance mechanosensitive
A591_A0155	ABUW_0174		-0.152711	0.666957	"putative N-acetyltransferase YedL"
A591_A0156	ABUW_0175		-0.619182	0.000311996	"acs, acetate--CoA ligase"
A591_A0157	ABUW_0176		0.0732313	0.873051	"isochorismatase family protein"
A591_A0158	ABUW_0177		0.0575834	0.88349	"putative HTH-type transcriptional regulator LrpA"
A591_A0159	ABUW_0178		-0.00253278	0.999688	"sfnG, dimethyl sulfone monooxygenase SfnG"
A591_A0160	ABUW_0179		-0.0135816	0.990329	"msuE, FMN reductase"
A591_A0161	ABUW_0180		-0.194071	0.341621	"response regulator receiver domain protein"
A591_A0162	ABUW_0181		0.637894	0.0317855	"putative N-acetyltransferase YedL"
A591_A0163	ABUW_0182		-0.281969	0.205127	"PAS domain protein"
A591_A0164	ABUW_0183		-0.908166	0.00328054	"PF04341 family protein"
A591_A0165	ABUW_0184		-0.754636	0.00156891	"actP, cation/acetate symporter ActP"
A591_A0166	ABUW_0185		-0.265895	0.431742	"ion channel"
A591_A0167	ABUW_0186		-0.106088	0.520549	"BCCT family transporter domain protein"
A591_A0168	ABUW_0187		0.157349	0.722381	"putative N-acetyltransferase YedL"
A591_A0169	ABUW_0188		-0.0336704	0.944449	"diguanylate cyclase (GGDEF) domain protein"
A591_A0170	ABUW_0189		-0.48112	0.0198762	"uvrA, excinuclease ABC, A subunit"
A591_A0171	ABUW_0190		-0.214901	0.511926	"putative transcriptional regulator YdhM"
A591_A0172	ABUW_0191		-0.392808	0.102653	"oxidoreductase, zinc-binding dehydrogenase family
A591_A0173	ABUW_0192		-0.172252	NA	"PF06993 family protein"
A591_A0174	ABUW_0193		0.214459	NA	"GlpM protein"
A591_A0175	ABUW_0194		0.104758	0.711111	"tenA, thiaminase II"
A591_A0176	ABUW_0195		0.0265132	0.933953	"PF04332 family protein"
A591_A0177	ABUW_0196		0.0237353	0.900737	"transporter, major facilitator family protein"
A591_A0178	ABUW_0197		0.0151876	0.942986	"ssb_1, single-stranded DNA-binding protein"
A591_A0179	ABUW_0198		-0.137423	NA	"branched-chain amino acid transport protein AzlD"
A591_A0180	ABUW_0199		0.284813	0.451512	"putative azaleucine resistance protein AzlC"
A591_A0181	ABUW_0200		0.613454	0.224505	"DNA-binding helix-turn-helix protein"
A591_A0182	ABUW_0201		0.175831	0.557238	"putative GABA permease"
A591_A0183	ABUW_0202		-0.221941	0.490644	"transcriptional regulator, GntR family"
A591_A0184	ABUW_0203		0.0560843	0.91233	"gabT, 4-aminobutyrate transaminase"
A591_A0185	ABUW_0204		-0.1999	0.590165	"succinate-semialdehyde dehydrogenase [NAD(P)+]"
A591_A0186	ABUW_0205		-0.0764539	0.789542	"LysR substrate-binding domain protein"
A591_A0187	ABUW_0206		-0.2748	0.305443	"hypothetical protein"
A591_A0188	ABUW_0207		-0.324441	0.161871	"pirin family protein"
A591_A0189	ABUW_0208		-0.0452211	0.931746	"NAD(P)-binding Rossmann-like domain protein"
A591_A0190	ABUW_0209		-0.0731077	0.890667	"methyltransferase domain protein"
A591_A0191	ABUW_0210		-0.525916	0.00102743	"S-(hydroxymethyl)glutathione synthase"
A591_A0192			0.114263	NA	"putative N-acetyltransferase YedL"
A591_A0193	ABUW_0213		0.375862	0.266566	"transporter, major facilitator family protein"
A591_A0194	ABUW_0214		0.405805	NA	"LysR substrate-binding domain protein"
A591_A0195	ABUW_0215		0.112768	0.86403	"EamA-like transporter family protein"
A591_A0196	ABUW_0216		-0.0981047	0.723917	"putative N-acetyltransferase YedL"
A591_A0197	ABUW_0217		-0.128337	0.783165	"putative N-acetyltransferase YedL"
A591_A0198	ABUW_0218		0.162939	0.638061	"oxidoreductase, aldo/keto reductase domain
A591_A0199	ABUW_0219		-0.223277	0.523716	"DNA-binding helix-turn-helix protein"
A591_A0200	ABUW_0222		0.759836	NA	"transcriptional regulator, TetR family"
A591_A0201	ABUW_0223		-0.0285284	NA	"alkylhydroperoxidase AhpD family core domain
A591_A0202	ABUW_0224		0.133781	0.800008	"transcriptional regulator, HxlR family"
A591_A0203	ABUW_0225		-0.138213	0.797429	"putative lipoprotein"
A591_A0204	ABUW_0226		-0.52887	NA	"putative N-acetyltransferase YedL"
A591_A0205	ABUW_0227		-0.0431658	0.931582	"transcriptional regulator, HxlR family"
A591_A0206	ABUW_0228		0.238214	NA	"putative general stress protein 14"
A591_A0207	ABUW_0229		-0.0578074	NA	"DNA-binding helix-turn-helix protein"
A591_A0208	ABUW_0230		0.0678343	0.873051	"acetyltransferase (GNAT) domain protein"
A591_A0209	ABUW_0232		-0.17228	0.354075	"putative potassium uptake protein"
A591_A0210	ABUW_0233		-0.0312843	0.963298	"putative N-acetyltransferase YedL"
A591_A0211	ABUW_0234		0.0367252	0.921494	"DNA/RNA non-specific endonuclease-like protein"
A591_A0212	ABUW_0235		-0.0873111	0.875566	"translocator protein, LysE family"
A591_A0213	ABUW_0236		0.156349	0.669745	"putative N-acetyltransferase YedL"
A591_A0214			0.628634	NA	"putative N-acetyltransferase YedL"
A591_A0215	ABUW_0237		-0.0672558	0.838854	"MIP family channel protein"
A591_A0216	ABUW_0238		0.0567737	NA	"transcription regulator AraC N-terminal
A591_A0217	ABUW_0239	FA_hydroxylase	0.229634	NA	"Fatty acid hydroxylase family like"
A591_A0218	ABUW_0240		-0.017461	0.952593	"hisF, imidazoleglycerol phosphate synthase, cyclase
A591_A0219	ABUW_0241		-0.026258	0.92565	"putative homoserine kinase"
A591_A0220	ABUW_0242		0.139282	0.703356	"PF06961 family protein"
A591_A0221	ABUW_0243		0.132725	0.65976	"putative N-acetyltransferase YedL"
A591_A0222	ABUW_0244		0.229595	NA	"EamA-like transporter family protein"
A591_A0223	ABUW_0245		0.507195	NA	"DNA-binding helix-turn-helix protein"
A591_A0224	ABUW_0246		-0.10893	0.752566	"hisA, 1-(5-phosphoribosyl)-5-[(5-phosphoribosylamino)methylideneamino]imidazole-4-carboxamide
A591_A0225	ABUW_0247		0.159453	0.520265	"3'-5' exonuclease"
A591_A0226	ABUW_0248		-0.139167	0.594986	"PF05656 family protein"
A591_A0227	ABUW_0249		0.0435922	0.876372	"hisH, imidazole glycerol phosphate synthase, glutamine
A591_A0228	ABUW_0250		0.0189492	0.940164	"hisB, imidazoleglycerol-phosphate dehydratase"
A591_A0229	ABUW_0251		0.0976494	0.768611	"GNAT family acetyltransferase domain protein"
A591_A0230	ABUW_0254		-0.299968	0.294038	"FR47-like protein"
A591_A0231	ABUW_0255		-0.411143	0.0449593	"succinate CoA transferase"
A591_A0232	ABUW_0256		-0.0558931	0.873051	"GHKL domain protein"
A591_A0233	ABUW_0257		-0.15459	0.520265	"putative transcriptional regulatory protein OmpR"
A591_A0234	ABUW_0258		-0.0437765	0.873051	"tex, protein tex"
A591_A0235	ABUW_0259		0.467673	0.430919	"inorganic anion transporter, SulP family"
A591_A0236	ABUW_0260		0.120284	0.781831	"acr, hexadecanal dehydrogenase (acylating)"
A591_A0237	ABUW_0261		-0.0557279	0.823511	"O-acetylhomoserine aminocarboxypropyltransferase"
A591_A0238	ABUW_0262		-0.047028	0.857829	"ABC transporter, ATP-binding protein YjiK"
A591_A0239	ABUW_0263		0.154825	0.673233	"putative N-acetyltransferase YedL"
A591_A0240	ABUW_0264		0.224464	0.458771	"putative lipoprotein"
A591_A0241			-0.978621	NA	"putative N-acetyltransferase YedL"
A591_A0242	ABUW_0265		0.12338	0.640067	"putative N-acetyltransferase YedL"
A591_A0243	ABUW_0266		0.343935	0.449707	"outer membrane efflux protein"
A591_A0244	ABUW_0267		0.0625106	0.875566	"efflux transporter, RND family, MFP subunit"
A591_A0245	ABUW_0268		0.530916	0.0377949	"czcA, cation efflux system protein CzcA"
A591_A0246	ABUW_0269		-0.0572744	0.873051	"putative cadmium, cobalt and zinc/H(+)-K(+)
A591_A0247	ABUW_0270		-0.0147295	0.958693	"putative N-acetyltransferase YedL"
A591_A0248	ABUW_0271		-0.294634	0.0617931	"putative N-acetyltransferase YedL"
A591_A0249	ABUW_0274		0.201328	NA	"PGAP1-like domain protein"
A591_A0250	ABUW_0275		-0.0596477	0.868044	"amino acid permease"
A591_A0251	ABUW_0278		-0.109485	0.48661	"gltX, glutamate--tRNA ligase"
A591_A0252	ABUW_0279		0.234483	0.210741	"putative N-acetyltransferase YedL"
A591_A0253	ABUW_0280		-0.103271	0.860655	"sbp_1, sulfate-binding protein"
A591_A0254	ABUW_0281		-0.110713	0.61171	"rsmH, 16S rRNA (cytosine(1402)-N(4))-methyltransferase"
A591_A0255	ABUW_0282		-0.0749716	0.760662	"ftsL, cell division protein FtsL"
A591_A0256	ABUW_0283		-0.107813	0.382254	"penicillin-binding protein, transpeptidase domain
A591_A0257	ABUW_0284		-0.102875	0.716215	"putative
A591_A0258	ABUW_0285		-0.22705	0.296761	"murF, UDP-N-acetylmuramoyl-tripeptide--D-alanyl-D-alanine
A591_A0259	ABUW_0286		-0.0166136	0.968354	"mraY, phospho-N-acetylmuramoyl-pentapeptide-transferase"
A591_A0260	ABUW_0287		-0.207959	0.545789	"putative N-acetyltransferase YedL"
A591_A0261	ABUW_0288		-0.0326376	0.908587	"methyltransferase domain protein"
A591_A0262	ABUW_0289		0.0339156	0.883981	"penicillin-binding protein, 1A family"
A591_A0263	ABUW_0290		-0.413317	0.0623312	"type IV pilus assembly protein PilM"
A591_A0264	ABUW_0291		-0.0804552	NA	"fimbrial assembly protein PilN"
A591_A0265	ABUW_0292		-0.0557382	0.902781	"pilus assembly protein, PilO"
A591_A0266	ABUW_0293		-0.0873111	NA	"pilus assembly protein PilP"
A591_A0267	ABUW_0294	pilQ	-0.147792	0.606905	"pilQ, type IV pilus secretin PilQ"
A591_A0268	ABUW_0295		0.000378435	0.999688	"aroK, shikimate kinase 1"
A591_A0269	ABUW_0296		-0.109154	0.513125	"aroB, 3-dehydroquinate synthase"
A591_A0270	ABUW_0297		-0.0978207	0.430919	"putative N-acetyltransferase YedL"
A591_A0271	ABUW_0298		-0.12278	0.514928	"class II glutamine amidotransferase"
A591_A0272	ABUW_0299		-0.0428402	0.865769	"pyridine nucleotide-disulfide oxidoreductase"
A591_A0273	ABUW_0300		0.776444	0.191941	"putative metal-dependent hydrolase"
A591_A0274	ABUW_0301		-0.0202448	0.951587	"LemA family protein"
A591_A0275	ABUW_0302		-0.0400023	0.873051	"PF04536 family protein"
A591_A0276	ABUW_0303		-0.256818	0.35322	"PF04536 family protein"
A591_A0277	ABUW_0304		-0.285972	0.641602	"prepilin-type cleavage/methylation N-terminal
A591_A0278	ABUW_0305		-0.0748909	0.754607	"putative O-oligosaccharyltransferase PglL"
A591_A0279	ABUW_0306		-0.202323	0.577828	"bfr_1, bacterioferritin"
A591_A0280	ABUW_0307	bfd	-0.291178	0.631401	"putative bacterioferritin-associated ferredoxin"
A591_A0281	ABUW_0309		-0.0547825	0.753717	"RelA/SpoT family protein"
A591_A0282	ABUW_0310		-0.299492	0.34023	"rpoZ, DNA-directed RNA polymerase, omega subunit"
A591_A0283	ABUW_0311		0.0466453	0.841362	"gmk, guanylate kinase"
A591_A0284	ABUW_0312		0.0241956	0.892393	"ispH, 4-hydroxy-3-methylbut-2-enyl diphosphate
A591_A0285	ABUW_0313		0.234058	NA	"prepilin-type cleavage/methylation N-terminal
A591_A0286	ABUW_0314		0.0277721	NA	"pilV, type IV pilus modification protein PilV"
A591_A0287	ABUW_0315		-0.0331181	NA	"prepilin-type cleavage/methylation N-terminal
A591_A0288	ABUW_0316		-0.344326	NA	"putative N-acetyltransferase YedL"
A591_A0289	ABUW_0317		-0.0626683	0.776448	"PilC beta-propeller domain protein"
A591_A0290	ABUW_0318		-0.131755	0.803744	"prepilin-type cleavage/methylation N-terminal
A591_A0291	ABUW_0319		-0.0907011	0.806047	"prepilin-type cleavage/methylation N-terminal
A591_A0292	ABUW_0320		-0.0206658	0.957779	"rpsP, ribosomal protein S16"
A591_A0293	ABUW_0321		0.0216641	0.952968	"rimM, 16S rRNA processing protein RimM"
A591_A0294	ABUW_0322		0.0933646	0.819289	"trmD, tRNA (guanine(37)-N(1))-methyltransferase"
A591_A0295	ABUW_0323		0.11025	0.789649	"rplS, ribosomal protein L19"
A591_A0296	ABUW_0324		-0.0280626	NA	"putative triacylglycerol lipase"
A591_A0297	ABUW_0325		0.279715	NA	"proteobacterial lipase chaperone protein"
A591_A0298	ABUW_0326		-0.267665	0.149333	"truB, tRNA pseudouridine(55) synthase"
A591_A0299	ABUW_0327		-0.121678	0.730746	"sulfite exporter TauE/SafE"
A591_A0300	ABUW_0328		-0.0554415	0.883068	"hemerythrin HHE cation-binding domain protein"
A591_A0301	ABUW_0329		0.172259	0.532291	"EamA-like transporter family protein"
A591_A0302	ABUW_0330		0.231211	0.302741	"EamA-like transporter family protein"
A591_A0303	ABUW_0331		-0.0202829	0.94582	"acetohydroxy acid isomeroreductase, catalytic
A591_A0304	ABUW_0332		-0.0847757	0.667312	"putative glycolate oxidase, subunit GlcD"
A591_A0305	ABUW_0333		-0.172431	0.651256	"putative lipoprotein"
A591_A0306	ABUW_0334		0.292255	0.289864	"antibiotic biosynthesis monooxygenase"
A591_A0307	ABUW_0335		0.16627	0.683407	"flavodoxin-like protein"
A591_A0308	ABUW_0336		-0.0387418	0.937324	"putative lipoprotein"
A591_A0309	ABUW_0337		0.336105	0.264613	"transporter, major facilitator family protein"
A591_A0310	ABUW_0338		-0.0429674	0.873051	"membrane protein, TIGR01666 family"
A591_A0311	ABUW_0339		-0.424809	0.10705	"sodC, copper/zinc superoxide dismutase"
A591_A0312	ABUW_0340		0.137962	0.396266	"PF01594 domain protein"
A591_A0313	ABUW_0341		-0.042247	0.883068	"CobQ/CobB/MinD/ParA nucleotide binding domain
A591_A0314	ABUW_0342		0.226399	0.576439	"putative N-acetyltransferase YedL"
A591_A0315	ABUW_0343		0.116353	0.751928	"putative N-acetyltransferase YedL"
A591_A0316	ABUW_0344		0.466643	0.0132591	"putative lipoprotein"
A591_A0317	ABUW_0345		0.0372606	0.871534	"methyltransferase domain protein"
A591_A0318	ABUW_0346		0.0562378	0.91497	"putative N-acetyltransferase YedL"
A591_A0319	ABUW_0347		-0.14659	0.724753	"amino acid permease"
A591_A0320			0.264629	NA	"putative N-acetyltransferase YedL"
A591_A0321	ABUW_0350		0.0250331	0.937324	"gdhA, glutamate dehydrogenase"
A591_A0322	ABUW_0351		-0.207745	0.268206	"astC, succinylornithine transaminase family protein"
A591_A0323	ABUW_0352		-0.285074	0.161871	"astA_1, arginine N-succinyltransferase"
A591_A0324	ABUW_0353		-0.359797	0.104288	"astD, succinylglutamate-semialdehyde dehydrogenase"
A591_A0325	ABUW_0354		-0.301053	0.232619	"astB, succinylarginine dihydrolase"
A591_A0326	ABUW_0355		-0.333546	0.211052	"astE, succinylglutamate desuccinylase"
A591_A0327	ABUW_0356		0.273723	0.162742	"putative N-acetyltransferase YedL"
A591_A0328	ABUW_0357		-0.300822	NA	"putative N-acetyltransferase YedL"
A591_A0329	ABUW_0358		-0.0163098	0.991295	"bacteriocin family protein"
A591_A0330	ABUW_0359		-0.0468237	0.88349	"putative lipoprotein"
A591_A0331	ABUW_0360		0.0722295	0.788738	"putative N-acetyltransferase YedL"
A591_A0332	ABUW_0361		0.44535	0.270563	"LysR substrate-binding domain protein"
A591_A0333	ABUW_0362		0.34008	NA	"EamA-like transporter family protein"
A591_A0334	ABUW_0363		0.0707752	0.902815	"putative N-acetyltransferase YedL"
A591_A0335	ABUW_0364		0.317445	0.0872716	"PF03235 domain protein"
A591_A0336	ABUW_0365		0.0941257	0.86403	"putative N-acetyltransferase YedL"
A591_A0337	ABUW_0366		-0.112868	0.723917	"glyS, glycine--tRNA ligase, beta subunit"
A591_A0338	ABUW_0367		-0.185097	0.314222	"glyQ, glycine--tRNA ligase, alpha subunit"
A591_A0339	ABUW_0368		0.447671	0.32638	"putative tetracycline resistance protein, class
A591_A0340	ABUW_0369		-0.297623	0.368725	"putative DNA modification/repair radical SAM
A591_A0341	ABUW_0370		-0.397026	0.34859	"putative DNA metabolism protein"
A591_A0342	ABUW_0371		0.101147	0.873051	"HPP family protein"
A591_A0343	ABUW_0372	pspC	-0.838553	0.00204536	"PspC domain protein"
A591_A0344	ABUW_0373		0.0558596	0.810585	"putative lipoprotein"
A591_A0345	ABUW_0374	acdA	1.12848	0.0417648	"acyl-CoA dehydrogenase N-terminal domain protein"
A591_A0346	ABUW_0375		0.219792	0.149333	"putative lipoprotein"
A591_A0347	ABUW_0376		0.195681	0.321689	"aroE, shikimate dehydrogenase"
A591_A0348	ABUW_0377		-0.321659	0.110171	"hemF, coproporphyrinogen III oxidase, aerobic"
A591_A0349	ABUW_0378		0.0671063	0.779541	"ribA, GTP cyclohydrolase II"
A591_A0350	ABUW_0379		-0.319131	0.00506088	"dxs, 1-deoxy-D-xylulose-5-phosphate synthase"
A591_A0351	ABUW_0380		0.0675243	0.787982	"inositol monophosphatase family protein"
A591_A0352	ABUW_0381		0.0145157	0.978001	"DEAD/DEAH box helicase"
A591_A0353	ABUW_0382		-0.13473	0.716215	"putative N-acetyltransferase YedL"
A591_A0354	ABUW_0383		-0.497106	0.0523611	"ttg2, toluene tolerance protein Ttg2A"
A591_A0355	ABUW_0384		-0.0994642	0.593994	"ttg2B, toluene tolerance protein Ttg2B"
A591_A0356	ABUW_0385		0.0393471	0.883068	"putative N-acetyltransferase YedL"
A591_A0357	ABUW_0386		0.209892	0.272729	"ttg2D, toluene tolerance protein Ttg2D"
A591_A0358	ABUW_0387		0.0637062	0.889627	"STAS domain protein"
A591_A0359			0.429322	NA	"putative N-acetyltransferase YedL"
A591_A0360	ABUW_0388		0.00108262	0.999688	"putative magnesium and cobalt transport protein
A591_A0361	ABUW_0389		0.000762037	0.999688	"TIGR00730 family protein"
A591_A0362	ABUW_0390		0.122687	0.614059	"mutator mutT protein"
A591_A0363	ABUW_0391		-0.0247265	0.966725	"comF family protein"
A591_A0364	ABUW_0392		-0.018419	0.96843	"helicase C-terminal domain protein"
A591_A0365	ABUW_0393		0.012444	0.967275	"NAD(P)H-binding protein, PF13460 family"
A591_A0366	ABUW_0394		0.697443	0.0302552	"putative N-acetyltransferase YedL"
A591_A0367	ABUW_0395		-0.085505	0.708107	"glycerol-3-phosphate O-acyltransferase domain
A591_A0368	ABUW_0396		0.00711044	0.988679	"putative acyl-CoA thioesterase II"
A591_A0369	ABUW_0397		-0.06182	0.754607	"transporter, dicarboxylate/amino acid:cation
A591_A0370	ABUW_0398		-0.0255931	0.933953	"putative metal-dependent hydrolase"
A591_A0371	ABUW_0399		0.0566615	0.810585	"ribosome biogenesis GTP-binding protein YsxC"
A591_A0372	ABUW_0400		0.0387649	0.939861	"transcriptional regulator"
A591_A0373	ABUW_0401	Globin	-0.0270082	0.981622	"globin"
A591_A0374	ABUW_0402		-0.174446	0.211351	"PF05872 family protein"
A591_A0375	ABUW_0403		-0.191142	0.365873	"Cys/Met metabolism PLP-dependent enzyme"
A591_A0376	ABUW_0404		-0.0606914	0.88619	"class I glutamine amidotransferase"
A591_A0377	ABUW_0405		-0.0492329	0.880066	"rpsJ, ribosomal protein S10"
A591_A0378	ABUW_0406		-0.00235117	0.998776	"rplC, 50S ribosomal protein L3"
A591_A0379	ABUW_0407		-0.0328861	0.940164	"rplD, 50S ribosomal protein L4"
A591_A0380	ABUW_0408		0.0445792	0.899771	"rplW, ribosomal protein L23"
A591_A0381	ABUW_0409		-0.0397687	0.931514	"rplB, ribosomal protein L2"
A591_A0382	ABUW_0410		-0.130192	0.760886	"rpsS, ribosomal protein S19"
A591_A0383	ABUW_0411		0.0404594	0.913902	"rplV, ribosomal protein L22"
A591_A0384	ABUW_0412		-0.0850284	0.801222	"rpsC, ribosomal protein S3"
A591_A0385	ABUW_0413		-0.094106	0.781838	"rplP, ribosomal protein L16"
A591_A0386	ABUW_0414		-0.15536	0.533462	"rpmC, ribosomal protein L29"
A591_A0387	ABUW_0415		-0.00616925	0.991868	"rpsQ, 30S ribosomal protein S17"
A591_A0388	ABUW_0416		0.0595806	0.866931	"rplN, ribosomal protein L14"
A591_A0389	ABUW_0417		0.0091595	0.978001	"rplX, ribosomal protein L24"
A591_A0390	ABUW_0418		-0.0582065	0.865769	"rplE, ribosomal protein L5"
A591_A0391	ABUW_0419		-0.0220743	0.952968	"rpsN, ribosomal protein S14p/S29e"
A591_A0392	ABUW_0420		-0.0249966	0.940751	"rpsH, ribosomal protein S8"
A591_A0393	ABUW_0421		-0.112757	0.734362	"rplF, ribosomal protein L6"
A591_A0394	ABUW_0422		-0.15558	0.708107	"rplR, ribosomal protein L18"
A591_A0395	ABUW_0423		-0.0469844	0.915638	"rpsE, ribosomal protein S5"
A591_A0396	ABUW_0424		-0.127872	0.752566	"rpmD, ribosomal protein L30"
A591_A0397	ABUW_0425		-0.193096	0.557238	"rplO, ribosomal protein L15"
A591_A0398	ABUW_0426		-0.00847196	0.990329	"secY, preprotein translocase, SecY subunit"
A591_A0399	ABUW_0427		-0.290847	0.340842	"rpmJ, ribosomal protein L36"
A591_A0400	ABUW_0428		0.130503	0.716215	"rpsM, 30S ribosomal protein S13"
A591_A0401	ABUW_0429		0.131024	0.724658	"rpsK, 30S ribosomal protein S11"
A591_A0402	ABUW_0430		-0.0323721	0.941011	"rpsD, ribosomal protein S4"
A591_A0403	ABUW_0431		0.0900628	0.831527	"rpoA, DNA-directed RNA polymerase, alpha subunit"
A591_A0404	ABUW_0432		-0.114476	0.816212	"rplQ, ribosomal protein L17"
A591_A0405	ABUW_0433		0.0163554	0.975771	"NAD(P)-binding Rossmann-like domain protein"
A591_A0406	ABUW_0434		0.70799	0.0279381	"putative acyl-CoA dehydrogenase"
A591_A0407	ABUW_0435		-0.241633	0.430919	"flavinator of succinate dehydrogenase"
A591_A0408	ABUW_0436	sdhE	0.415782	NA	"putative N-acetyltransferase YedL"
A591_A0409	ABUW_0438		0.0438442	0.919807	"putative lipoprotein"
A591_A0410	ABUW_0439		0.00346358	0.9972	"rrtA, rhombosortase"
A591_A0411	ABUW_0440		0.131366	NA	"hypothetical protein"
A591_A0412	ABUW_0441		-0.247588	0.379515	"putative N-acetyltransferase YedL"
A591_A0413	ABUW_0442		-0.27193	0.254948	"putative N-acetyltransferase YedL"
A591_A0414	ABUW_0443		-0.543826	0.00361138	"peptidase family M3"
A591_A0415	ABUW_0444		-0.0841058	0.59272	"rnr, ribonuclease R"
A591_A0416	ABUW_0448		-0.158541	0.714615	"HAD hydrolase, family IB"
A591_A0417	ABUW_0449		-0.172033	0.704428	"putative N-acetyltransferase YedL"
A591_A0418	ABUW_0451		0.230098	NA	"nitroreductase family protein"
A591_A0419	ABUW_0452		0.248454	0.3003	"putative N-acetyltransferase YedL"
A591_A0420	ABUW_0453		0.15666	0.514928	"FAH family protein"
A591_A0421	ABUW_0454		-0.0270198	0.949912	"DNA-binding helix-turn-helix protein"
A591_A0422	ABUW_0455		0.24722	0.477721	"EamA-like transporter family protein"
A591_A0423	ABUW_0456		-0.00459839	0.993301	"virulence factor BrkB"
A591_A0424	ABUW_0457		0.124075	0.641602	"wrbA, NAD(P)H:quinone oxidoreductase, type IV"
A591_A0425	ABUW_0458		0.19591	0.41779	"xpt, xanthine phosphoribosyltransferase"
A591_A0426	ABUW_0459		0.21787	0.235892	"PF11306 family protein"
A591_A0427	ABUW_0460		0.273221	0.0513282	"putative N-acetyltransferase YedL"
A591_A0428	ABUW_0461		-0.0267622	0.957064	"TonB protein, C-terminal domain protein"
A591_A0429	ABUW_0462		0.224953	0.16504	"putative rRNA maturation factor YbeY"
A591_A0430	ABUW_0463		-0.0132483	0.951693	"PhoH-like protein"
A591_A0431	ABUW_0464		0.0350607	0.883068	"miaB, tRNA-i(6)A37 thiotransferase enzyme MiaB"
A591_A0432	ABUW_0465		0.000310852	0.999688	"transglycosylase SLT domain protein"
A591_A0433	ABUW_0466		-0.041839	0.883735	"ribonuclease, T2 family"
A591_A0434	ABUW_0467		-0.125767	0.723917	"mdh, malate dehydrogenase"
A591_A0435	ABUW_0468		-0.604272	0.0577406	"PF10982 family protein"
A591_A0436	ABUW_0469		-0.403908	0.20563	"putative N-acetyltransferase YedL"
A591_A0437	ABUW_0470		0.170973	0.662245	"oxidoreductase, 2OG-Fe(II) oxygenase family
A591_A0438	ABUW_0472		-0.0361922	0.890416	"pssA, CDP-diacylglycerol-serine
A591_A0439	ABUW_0473		-0.33449	0.0577406	"putative N-acetyltransferase YedL"
A591_A0440	ABUW_0479		-0.355843	NA	"S-(hydroxymethyl)glutathione synthase"
A591_A0441	ABUW_0480		-0.382687	0.074076	"PF14066 family protein"
A591_A0442	ABUW_0481		0.00351052	0.9972	"putative acyl-CoA dehydrogenase"
A591_A0443	ABUW_0482		-0.0480125	0.933538	"transcriptional regulator, TetR family"
A591_A0444			0.786643	NA	"putative N-acetyltransferase YedL"
A591_A0445	ABUW_0484		0.0259624	0.958465	"PF07287 family protein"
A591_A0446	ABUW_0485		0.279062	0.79047	"KR domain protein"
A591_A0447	ABUW_0486		0.201312	0.752566	"carboxyl transferase domain protein"
A591_A0448	ABUW_0487		0.155629	0.78343	"putative acyl-CoA dehydrogenase"
A591_A0449	ABUW_0488		0.28849	NA	"enoyl-CoA hydratase/isomerase family protein"
A591_A0450	ABUW_0489		0.0730019	0.865769	"putative acetyl-CoA carboxylase, biotin
A591_A0451	ABUW_0490		0.195743	0.424396	"putative N-acetyltransferase YedL"
A591_A0452	ABUW_0491		0.102698	0.680489	"sspB, stringent starvation protein B"
A591_A0453	ABUW_0492		0.0464429	0.880066	"glutathione S-transferase"
A591_A0454	ABUW_0493		0.00524486	0.995469	"rpsI, ribosomal protein S9"
A591_A0455	ABUW_0494		0.0904753	0.694478	"rplM, ribosomal protein L13"
A591_A0456	ABUW_0495		-0.208769	0.269933	"pdxA, 4-hydroxythreonine-4-phosphate dehydrogenase
A591_A0457	ABUW_0496		-0.177299	0.174285	"rsmA, ribosomal RNA small subunit methyltransferase A"
A591_A0458	ABUW_0497		-0.0982066	0.567109	"apaH, bis(5'-nucleosyl)-tetraphosphatase"
A591_A0459	ABUW_0498		-0.262039	0.336731	"PF09917 family protein"
A591_A0460	ABUW_0499		-0.299856	0.140944	"LrgB-like protein"
A591_A0461	ABUW_0500		-0.196343	0.364757	"putative N-acetyltransferase YedL"
A591_A0462	ABUW_0501		-0.0594088	0.802629	"hflX, GTP-binding protein HflX"
A591_A0463	ABUW_0502		-0.00706472	0.982426	"acyltransferase"
A591_A0464	ABUW_0503		0.0615416	0.810585	"PLD-like domain protein"
A591_A0465	ABUW_0504		-0.0362402	0.889627	"calcineurin-like phosphoesterase family protein"
A591_A0466	ABUW_0505	ompA	-0.0157355	0.961778	"OmpA/MotB/Pal peptidoglycan-associating domain
A591_A0467	ABUW_0506		0.065988	0.803321	"diguanylate cyclase (GGDEF) domain protein"
A591_A0468	ABUW_0507		0.152416	0.513125	"PF13689 domain protein"
A591_A0469	ABUW_0513		-0.0946712	0.694961	"pyridine nucleotide-disulfide oxidoreductase"
A591_A0470	ABUW_0514		-0.096129	0.651256	"putative lipoprotein"
A591_A0471	ABUW_0515		-0.094022	0.817506	"TIGR01244 family protein"
A591_A0472	ABUW_0516		0.367578	0.316018	"putative lysophospholipase"
A591_A0473	ABUW_0517		0.0429114	0.88839	"trxA_1, thioredoxin"
A591_A0474	ABUW_0518		0.15239	0.565912	"putative acyl-CoA thioester hydrolase YciA"
A591_A0475	ABUW_0519		0.651555	0.0485131	"PF14539 domain protein"
A591_A0476	ABUW_0520		0.335424	0.146965	"PF04461 family protein"
A591_A0477	ABUW_0521		-0.530581	0.0257258	"rhodanese-like protein"
A591_A0478	ABUW_0522		0.426943	NA	"putative N-acetyltransferase YedL"
A591_A0479	ABUW_0523		0.180705	0.388457	"putative N-acetyltransferase YedL"
A591_A0480	ABUW_0524		0.0251924	0.940164	"putative N-acetyltransferase YedL"
A591_A0481	ABUW_0525		0.138378	0.469877	"ispZ, intracellular septation protein A"
A591_A0482	ABUW_0526		-0.00511394	0.98681	"PHP domain protein"
A591_A0483	ABUW_0527		-0.18985	0.545789	"putative bestrophin domain protein"
A591_A0484	ABUW_0528		0.442417	NA	"RadC-like JAB domain protein"
A591_A0485	ABUW_0529		-0.163569	0.407094	"coaBC, phosphopantothenoylcysteine
A591_A0486	ABUW_0530		-0.13652	0.643306	"secF, export membrane protein SecF"
A591_A0487	ABUW_0531	secD	-0.0693527	0.83197	"secD, export membrane protein SecD"
A591_A0488	ABUW_0532		0.0107594	0.979557	"preprotein translocase, YajC subunit"
A591_A0489	ABUW_0533		0.0136914	0.966725	"tgt, tRNA-guanine transglycosylase"
A591_A0490	ABUW_0534		-0.0403426	0.913699	"LemA family protein"
A591_A0491	ABUW_0535		0.140929	0.768611	"putative N-acetyltransferase YedL"
A591_A0492	ABUW_0536		0.0976543	0.714091	"queA, S-adenosylmethionine:tRNA
A591_A0493	ABUW_0538		0.13388	0.716215	"site-specific recombinase, phage integrase
A591_A0494	ABUW_0539		0.043329	0.937324	"putative N-acetyltransferase YedL"
A591_A0495	ABUW_0540		0.28738	NA	"putative N-acetyltransferase YedL"
A591_A0496	ABUW_0541		-0.0716394	0.864757	"exonuclease"
A591_A0497	ABUW_0542		-0.0109522	NA	"ssb_2, single-stranded DNA-binding protein"
A591_A0498	ABUW_0543		0.250517	NA	"putative N-acetyltransferase YedL"
A591_A0499	ABUW_0544		0.0748441	NA	"putative N-acetyltransferase YedL"
A591_A0500	ABUW_0545		0.144316	NA	"putative N-acetyltransferase YedL"
A591_A0501	ABUW_0546		-0.0814427	NA	"putative N-acetyltransferase YedL"
A591_A0502	ABUW_0547		0.168903	0.768611	"toprim domain protein"
A591_A0503	ABUW_0548		0.140983	NA	"putative N-acetyltransferase YedL"
A591_A0504	ABUW_0549		0.0326171	0.936943	"DNA-binding helix-turn-helix protein"
A591_A0505	ABUW_0550		-0.471306	0.254422	"putative N-acetyltransferase YedL"
A591_A0506	ABUW_0551		-0.154892	0.714089	"phage regulatory protein, Rha family"
A591_A0507	ABUW_0552		0.1358	NA	"putative N-acetyltransferase YedL"
A591_A0508	ABUW_0553		-0.000658892	0.999688	"BRCA1 C-terminal domain protein"
A591_A0509	ABUW_0554		-0.0356155	0.936943	"putative lipoprotein"
A591_A0510	ABUW_0555		0.0690946	NA	"C4-type zinc finger protein, DksA/TraR family"
A591_A0511	ABUW_0556		1.07863	NA	"phage transcriptional activator, Ogr/Delta"
A591_A0512	ABUW_0557		0.187859	0.59009	"phage late control protein D protein"
A591_A0513	ABUW_0558		-0.0154814	NA	"phage P2 GpU"
A591_A0514	ABUW_0559		0.110695	0.694961	"tail tape measure protein, TIGR01760 family"
A591_A0515			-0.0525929	NA	"transposase, IS4-like family protein"
A591_A0516			0.0446284	NA	"putative N-acetyltransferase YedL"
A591_A0517	ABUW_0563		0.249722	0.16504	"penicillin-binding protein, transpeptidase domain
A591_A0518	ABUW_0564		0.183528	NA	"PF05673 family protein"
A591_A0520	ABUW_0565		0.0177162	NA	"Mu-like prophage FluMu protein gp41"
A591_A0521	ABUW_0566		0.521966	NA	"phage major tail tube protein"
A591_A0522	ABUW_0567		0.933194	NA	"putative phage tail sheath protein"
A591_A0523	ABUW_0568		0.238587	0.443265	"tail fiber protein"
A591_A0524	ABUW_0569		0.670461	NA	"phage tail protein I"
A591_A0525	ABUW_0570		0.451453	NA	"baseplate J-like protein"
A591_A0526	ABUW_0571		1.67049	NA	"putative lysozyme"
A591_A0527	ABUW_0572		0.313286	NA	"phage-like baseplate assembly protein"
A591_A0528	ABUW_0573		0.176567	NA	"phage virion morphogenesis protein"
A591_A0529	ABUW_0574		0.179989	NA	"P2 phage tail completion protein R (GpR)"
A591_A0530	ABUW_0575		0.293705	NA	"PF11860 family protein"
A591_A0531	ABUW_0576		0.121526	NA	"PF05449 family protein"
A591_A0532	ABUW_0577		-0.00552208	NA	"putative N-acetyltransferase YedL"
A591_A0533	ABUW_0578		0.32412	NA	"phage tail protein X"
A591_A0534	ABUW_0579		-0.13802	NA	"phage head completion protein GPL"
A591_A0535	ABUW_0580		0.35425	NA	"phage small terminase subunit"
A591_A0536	ABUW_0581		-0.0402914	NA	"phage major capsid protein, P2 family"
A591_A0537	ABUW_0582		0.156855	NA	"capsid scaffolding protein serine peptidase"
A591_A0538	ABUW_0583		0.502465	NA	"terminase, ATPase subunit, gpP-like protein"
A591_A0539	ABUW_0584		0.306841	NA	"phage portal protein, PBSX family"
A591_A0540	ABUW_0585		-0.469488	0.000984402	"GHKL domain protein"
A591_A0541	ABUW_0586		-0.144476	0.399095	"glnE, [glutamate--ammonia-ligase] adenylyltransferase"
A591_A0542	ABUW_0587		0.0687355	0.827573	"ilvE, branched-chain-amino-acid transaminase"
A591_A0543	ABUW_0588		-0.0773168	0.791058	"putative N-acetyltransferase YedL"
A591_A0544	ABUW_0589		0.0652609	0.716215	"glycosyltransferases group 1"
A591_A0545	ABUW_0590		-0.127681	0.525482	"polysaccharide deacetylase"
A591_A0546	ABUW_0591		-0.0443902	0.882575	"glycosyltransferase, group 2 family protein"
A591_A0547	ABUW_0592		0.0350626	0.891175	"glycosyltransferase, group 1 family protein"
A591_A0548	ABUW_0593		0.178874	0.247328	"putative N-acetyltransferase YedL"
A591_A0549	ABUW_0594		0.0780447	0.740275	"LPS glycosyltransferase"
A591_A0550	ABUW_0595		0.110349	0.680605	"UDP-N-acetylglucosamine 2-epimerase"
A591_A0551	ABUW_0596		0.138665	0.449646	"putative N-acetyltransferase YedL"
A591_A0552	ABUW_0597		0.159051	0.492454	"putative N-acetyltransferase YedL"
A591_A0553	ABUW_0598		0.0543904	0.841878	"aspS, aspartate--tRNA ligase"
A591_A0554	ABUW_0599		0.0182424	0.96976	"PF13803 domain protein"
A591_A0555	ABUW_0600		0.063918	0.883068	"TonB-dependent receptor"
A591_A0556	ABUW_0601		-0.295331	0.0617931	"PLD-like domain protein"
A591_A0557	ABUW_0602		0.115906	0.631401	"putative N-acetyltransferase YedL"
A591_A0558	ABUW_0603		0.66938	0.350203	"PF11776 domain protein"
A591_A0559	ABUW_0604		-0.164746	0.570421	"psiE, protein PsiE"
A591_A0560	ABUW_0605		-0.542063	0.00128485	"acyl-CoA dehydrogenase N-terminal domain protein"
A591_A0561	ABUW_0606		-0.922154	7.55667e-06	"acyl-CoA dehydrogenase N-terminal domain protein"
A591_A0562	ABUW_0607		0.272535	0.638032	"putative lipoprotein"
A591_A0563	ABUW_0608		-0.149756	0.359983	"GHKL domain protein"
A591_A0564	ABUW_0609		-0.0208189	0.936943	"response regulator receiver domain protein"
A591_A0565	ABUW_0610		-0.126603	0.630285	"PF02696 family protein"
A591_A0566	ABUW_0611		0.0952567	0.667312	"stearoyl-CoA 9-desaturase"
A591_A0567	ABUW_0612		-0.0586613	0.798987	"META domain protein"
A591_A0568	ABUW_0613		0.179701	0.27849	"glycerophosphodiester phosphodiesterase family
A591_A0569	ABUW_0614		0.15154	0.552049	"ATP:cob(I)alamin adenosyltransferase"
A591_A0570	ABUW_0615		0.0784269	0.671484	"TonB-dependent receptor"
A591_A0571	ABUW_0616		-0.0167812	0.966725	"trpF, N-(5'phosphoribosyl)anthranilate isomerase"
A591_A0572	ABUW_0617		-0.0487646	0.880066	"trpB_1, tryptophan synthase, beta subunit"
A591_A0573	ABUW_0618		-0.0965039	0.776874	"PF07566 domain protein"
A591_A0574	ABUW_0619		-0.102379	0.789542	"PF10974 family protein"
A591_A0575	ABUW_0620		0.848587	0.0209634	"putative metal-dependent hydrolase"
A591_A0576	ABUW_0621		0.130155	0.714089	"transcription regulator AraC N-terminal
A591_A0577	ABUW_0622		0.0287276	0.940164	"trpA, tryptophan synthase, alpha subunit"
A591_A0578	ABUW_0623		0.109598	0.694478	"accD, acetyl-CoA carboxylase, carboxyl transferase,
A591_A0579	ABUW_0624		0.0564593	0.752566	"folC, bifunctional protein FolC"
A591_A0580	ABUW_0625		0.138329	0.32774	"sporulation and cell division repeat protein"
A591_A0581	ABUW_0626		0.146767	0.680489	"tyrosine phosphatase family protein"
A591_A0582	ABUW_0627		0.129571	0.702897	"metallo-beta-lactamase domain protein"
A591_A0583	ABUW_0628		-0.363652	0.258042	"C-terminal domain of 1-Cys peroxiredoxin"
A591_A0584	ABUW_0629		-0.1788	0.383116	"secA, preprotein translocase, SecA subunit"
A591_A0585	ABUW_0630		0.132317	0.596233	"putative N-acetyltransferase YedL"
A591_A0586	ABUW_0631		0.300703	0.00780551	"MFS transporter, metabolite:H+ symporter (MHS)
A591_A0587	ABUW_0632	Hly-III family	1.4061	6.17885e-19	"channel protein, hemolysin III family"
A591_A0588	ABUW_0633		-0.0835457	0.668815	"methyltransferase domain protein"
A591_A0589	ABUW_0634		-0.0514577	0.880066	"acetyltransferase (GNAT) domain protein"
A591_A0590	ABUW_0635		0.0310632	0.905239	"phospholipase, patatin family"
A591_A0591	ABUW_0636		-0.171241	0.716215	"putative N-acetyltransferase YedL"
A591_A0592	ABUW_0637		-0.221114	0.375967	"enoyl-CoA hydratase/isomerase family protein"
A591_A0593	ABUW_0638		-0.0338336	0.956729	"acetyl-CoA C-acyltransferase"
A591_A0594	ABUW_0639		-0.689351	0.000212633	"transcription regulator AraC N-terminal
A591_A0595	ABUW_0640		-0.599783	0.000391476	"CoA-transferase family III protein"
A591_A0596	ABUW_0641		-0.069869	0.723917	"oprB, porin B"
A591_A0597			-0.0499058	NA	"putative N-acetyltransferase YedL"
A591_A0598	ABUW_0642		-0.124241	0.524092	"gcd, glucose dehydrogenase"
A591_A0599	ABUW_0643		-0.1849	0.394701	"nitrite/sulfite reductase, 4Fe-4S iron-sulfur
A591_A0600	ABUW_0644		-0.218754	0.430919	"PF06073 family protein"
A591_A0601	ABUW_0645		0.533244	NA	"multidrug resistance protein, SMR family"
A591_A0602	ABUW_0646		-0.660096	0.0353441	"3-demethylubiquinone-9 3-methyltransferase domain
A591_A0603	ABUW_0647		-0.21719	0.237885	"acetyl-CoA C-acyltransferase"
A591_A0604	ABUW_0648	gspH	-0.0536847	0.889627	"type II transport protein GspH"
A591_A0605	ABUW_0649	omp38	-0.0944057	0.633028	"omp, outer membrane protein Omp38" ompA
A591_A0606	ABUW_0650		0.218571	NA	"putative N-acetyltransferase YedL"
A591_A0607	ABUW_0651		0.231229	0.338009	"rtcB, protein RtcB"
A591_A0608	ABUW_0652		0.107971	0.663841	"lysP, lysine-specific permease"
A591_A0609	ABUW_0653		0.0106302	0.976966	"ribosomal protein L11 methyltransferase-like
A591_A0610	ABUW_0654		-0.14346	0.628415	"pbuX_2, xanthine permease"
A591_A0611	ABUW_0655		0.0385467	0.902166	"typA, GTP-binding protein TypA"
A591_A0612			0.247117	NA	"putative N-acetyltransferase YedL"
A591_A0613	ABUW_0656		-0.0778374	0.7946	"mscL, large conductance mechanosensitive channel
A591_A0614	ABUW_0657		0.0128624	0.972208	"AIG2-like family protein"
A591_A0615	ABUW_0658		-0.0881792	0.790394	"ppiC, peptidyl-prolyl cis-trans isomerase C"
A591_A0616	ABUW_0659		-0.00301906	0.991868	"mutM, DNA-formamidopyrimidine glycosylase"
A591_A0617	ABUW_0660		-0.0931885	0.752566	"DNA-3-methyladenine glycosylase"
A591_A0618	ABUW_0661		-0.397744	0.0138812	"putative TonB-dependent receptor yncD"
A591_A0619	ABUW_0662		-0.514418	0.12668	"oxidoreductase, FAD/FMN dependent"
A591_A0620	ABUW_0663		-0.0343144	0.940164	"transporter, auxin efflux carrier domain protein"
A591_A0621	ABUW_0664		0.241538	0.22175	"Sel1 repeat protein"
A591_A0622	ABUW_0665		0.275863	0.113231	"thioredoxin-like domain protein"
A591_A0623	ABUW_0666		-0.0973889	0.708107	"folate-binding protein YgfZ"
A591_A0624	ABUW_0667		-0.364376	0.0800406	"putative N-acetyltransferase YedL"
A591_A0625	ABUW_0668		-0.390435	NA	"PF04343 family protein"
A591_A0626	ABUW_0669		0.247623	0.430919	"putative alkylphosphonate utilization operon
A591_A0627			0.330664	NA	"transposase, IS4-like family protein"
A591_A0628			0.220961	NA	"putative N-acetyltransferase YedL"
A591_A0629	ABUW_0673		-0.430422	0.0768609	"PF07411 domain protein"
A591_A0630	ABUW_0674		-0.0198048	0.941011	"proS, proline--tRNA ligase"
A591_A0631	ABUW_0675		-0.170175	0.219488	"RND transporter, HAE1 family"
A591_A0632	ABUW_0676		-0.0910113	0.593994	"efflux transporter, RND family, MFP subunit"
A591_A0633	ABUW_0677		0.207722	NA	"putative N-acetyltransferase YedL"
A591_A0634	ABUW_0678		-0.0520378	0.931172	"pilG, protein PilG"
A591_A0635	ABUW_0679		-0.106948	0.803321	"response regulator receiver domain protein"
A591_A0636	ABUW_0680		-0.189562	0.612825	"CheW-like protein"
A591_A0637	ABUW_0681		-0.190749	0.60355	"pilJ, protein PilJ"
A591_A0638	ABUW_0682		-0.0650509	0.87344	"Hpt domain protein"
A591_A0639	ABUW_0684		0.101867	0.756118	"radical SAM domain protein"
A591_A0640	ABUW_0685		0.275628	0.224978	"alpha/beta hydrolase family protein"
A591_A0641	ABUW_0686		0.0858966	0.673233	"dapE, succinyl-diaminopimelate desuccinylase"
A591_A0642	ABUW_0687		-0.378614	0.323163	"entericidin EcnA/B family protein"
A591_A0643	ABUW_0688		-0.0811156	0.826146	"PF08907 domain protein"
A591_A0644	ABUW_0689		-0.515343	0.0513282	"PF04304 family protein"
A591_A0645	ABUW_0690		-0.180672	0.503138	"L,D-transpeptidase catalytic domain protein"
A591_A0646	ABUW_0697		0.0398459	0.942176	"putative N-acetyltransferase YedL"
A591_A0647	ABUW_0698	wrbA	-0.0899701	0.779541	"flavodoxin"
A591_A0648	ABUW_0699		0.0906167	0.716215	"YcxB-like protein"
A591_A0649	ABUW_0700		0.0895155	0.791058	"putative N-acetyltransferase YedL"
A591_A0650	ABUW_0701		-0.0558986	0.82039	"drug resistance transporter, Bcr/CflA family"
A591_A0651	ABUW_0702		-0.0711642	0.798483	"nitroreductase family protein"
A591_A0652	ABUW_0703		-0.186255	0.552301	"putative N-acetyltransferase YedL"
A591_A0653			-0.250496	0.454788	"putative N-acetyltransferase YedL"
A591_A0654	ABUW_0704		-0.105032	0.810585	"agcS, amino acid carrier protein"
A591_A0655	ABUW_0705		-0.176162	0.364506	"phospholipase, patatin family"
A591_A0656	ABUW_0706		-0.276675	0.0240386	"ilvA_1, threonine ammonia-lyase"
A591_A0657	ABUW_0707		0.162953	0.637241	"sbmA, microcin B17 transporter"
A591_A0658	ABUW_0709		0.012624	0.979557	"PF06674 family protein"
A591_A0659	ABUW_0710		0.0339284	0.919189	"putative N-acetyltransferase YedL"
A591_A0660	ABUW_0711		-0.266942	0.180515	"intracellular protease, PfpI family"
A591_A0661	ABUW_0712		-0.0762208	0.79047	"gatB, aspartyl/glutamyl-tRNA(Asn/Gln) amidotransferase,
A591_A0662	ABUW_0713		0.0245297	0.939756	"gatA, aspartyl/glutamyl-tRNA(Asn/Gln) amidotransferase,
A591_A0663	ABUW_0714		0.19761	0.305443	"gatC, aspartyl/glutamyl-tRNA(Asn/Gln) amidotransferase,
A591_A0664	ABUW_0715		0.165744	0.468986	"mreB, rod shape-determining protein MreB"
A591_A0665	ABUW_0716		-0.0825741	0.753073	"mreC, rod shape-determining protein MreC"
A591_A0666	ABUW_0717		-0.082827	0.880066	"mreD, rod shape-determining protein MreD"
A591_A0667	ABUW_0718		-0.0593558	0.865769	"maf_1, septum formation protein Maf"
A591_A0668	ABUW_0719		0.114686	0.628931	"ribonuclease E/G family protein"
A591_A0669	ABUW_0720		-0.490761	0.176683	"putative N-acetyltransferase YedL"
A591_A0670	ABUW_0721		0.268445	0.302741	"wax ester synthase/acyl-CoA:diacylglycerol
A591_A0671	ABUW_0722		0.0119229	0.967275	"cysH, phosphoadenylyl-sulfate reductase (thioredoxin)"
A591_A0672	ABUW_0723		0.0302319	0.902815	"thrH, phosphoserine phosphatase/homoserine
A591_A0673	ABUW_0724		-0.97379	1.45008e-09	"transporter, Ompp1/FadL/TodX family"
A591_A0674	ABUW_0725		0.0956378	0.865769	"flavin reductase"
A591_A0675	ABUW_0726		0.175358	0.640067	"transcription regulator AraC N-terminal
A591_A0676	ABUW_0727		0.166871	0.669529	"stearoyl-CoA 9-desaturase"
A591_A0677	ABUW_0728		0.108453	0.549334	"PaaX-like protein C-terminal domain protein"
A591_A0678	ABUW_0729		0.103488	0.694478	"uppP, undecaprenyl-diphosphatase UppP"
A591_A0679	ABUW_0730		-0.220365	0.267471	"DNA-binding helix-turn-helix protein"
A591_A0680	ABUW_0731		-0.131116	0.56299	"NAD(P)H quinone oxidoreductase, PIG3 family"
A591_A0681	ABUW_0732		0.146371	0.560456	"DJ-1/PfpI domain protein"
A591_A0682	ABUW_0735		0.532186	NA	"putative N-acetyltransferase YedL"
A591_A0683			-0.516376	NA	"putative N-acetyltransferase YedL"
A591_A0684	ABUW_0737		-0.0463201	NA	"putative N-acetyltransferase YedL"
A591_A0685	ABUW_0738		0.0374277	NA	"putative N-acetyltransferase YedL"
A591_A0686	ABUW_0739		0.379071	NA	"putative N-acetyltransferase YedL"
A591_A0687			-0.0445632	NA	"putative N-acetyltransferase YedL"
A591_A0688	ABUW_0741		0.252299	NA	"putative N-acetyltransferase YedL"
A591_A0689	ABUW_0742		0.00739438	NA	"putative N-acetyltransferase YedL"
A591_A0690	ABUW_0743		-0.517518	NA	"putative N-acetyltransferase YedL"
A591_A0691	ABUW_0744		-0.370617	NA	"putative N-acetyltransferase YedL"
A591_A0692	ABUW_0745		0.116122	0.32638	"N-6 DNA Methylase"
A591_A0693	ABUW_0746		-0.231073	0.554508	"putative N-acetyltransferase YedL"
A591_A0694	ABUW_0747		-0.17974	0.430919	"peptidase S24-like protein"
A591_A0695	ABUW_0748		-1.0002	NA	"DNA-binding transcriptional regulator Cro"
A591_A0696	ABUW_0749		0.176875	NA	"putative N-acetyltransferase YedL"
A591_A0697	ABUW_0750		1.11634	NA	"putative N-acetyltransferase YedL"
A591_A0698	ABUW_0751		0.275223	NA	"transcriptional regulator, GntR domain protein"
A591_A0699	ABUW_0752		0.37176	NA	"dnaB_1, replicative DNA helicase"
A591_A0700			-0.0901793	NA	"putative N-acetyltransferase YedL"
A591_A0701	ABUW_0754		1.26002	NA	"putative N-acetyltransferase YedL"
A591_A0702	ABUW_0755		0.223896	NA	"putative N-acetyltransferase YedL"
A591_A0703	ABUW_0756		0.906393	NA	"putative N-acetyltransferase YedL"
A591_A0704	ABUW_0757		1.33523	NA	"putative N-acetyltransferase YedL"
A591_A0705	ABUW_0758		-0.236939	NA	"putative N-acetyltransferase YedL"
A591_A0706	ABUW_0759		-0.0838119	NA	"putative N-acetyltransferase YedL"
A591_A0707	ABUW_0760		0.544275	NA	"putative N-acetyltransferase YedL"
A591_A0708	ABUW_0761		0.689807	NA	"VRR-NUC domain protein"
A591_A0709	ABUW_0762		0.472349	NA	"putative serine/threonine-protein phosphatase 1" prpA
A591_A0710	ABUW_0764		0.3638	NA	"putative N-acetyltransferase YedL"
A591_A0711	ABUW_0767		0.198125	NA	"PF06147 domain protein"
A591_A0712	ABUW_0768		0.873587	NA	"putative N-acetyltransferase YedL"
A591_A0713	ABUW_0769		-0.145419	0.567109	"RelA/SpoT domain protein"
A591_A0714	ABUW_0770		0.374159	NA	"putative N-acetyltransferase YedL"
A591_A0715			0.110224	NA	"putative N-acetyltransferase YedL"
A591_A0716	ABUW_0772		-0.0682283	NA	"putative N-acetyltransferase YedL"
A591_A0717	ABUW_0773		0.364374	NA	"putative N-acetyltransferase YedL"
A591_A0718	ABUW_0774		0.918496	NA	"PF10045 family protein"
A591_A0719	ABUW_0775		0.530933	NA	"Terminase-like family protein"
A591_A0720	ABUW_0776		0.0998521	0.928516	"PF13264 domain protein"
A591_A0721	ABUW_0777		0.385088	NA	"phage protein F-like protein"
A591_A0722	ABUW_0778		-0.0900449	NA	"putative N-acetyltransferase YedL"
A591_A0723	ABUW_0779		0.17529	NA	"putative N-acetyltransferase YedL"
A591_A0724	ABUW_0780		0.242777	NA	"N4 Gp49/Sf6 protein 66 phage family protein"
A591_A0725	ABUW_0781		0.127503	NA	"putative N-acetyltransferase YedL"
A591_A0726	ABUW_0782		0.228982	NA	"coat protein"
A591_A0727	ABUW_0783		0.476001	NA	"HeH/LEM domain protein"
A591_A0728	ABUW_0784		0.0597234	NA	"putative N-acetyltransferase YedL"
A591_A0729	ABUW_0785		0.0268613	NA	"putative N-acetyltransferase YedL"
A591_A0730	ABUW_0786		0.380204	0.109805	"putative N-acetyltransferase YedL"
A591_A0731			0.324949	NA	"putative N-acetyltransferase YedL"
A591_A0732	ABUW_0787		-0.111102	NA	"putative N-acetyltransferase YedL"
A591_A0733			-0.151014	NA	"putative N-acetyltransferase YedL"
A591_A0734	ABUW_0789		0.537002	NA	"putative N-acetyltransferase YedL"
A591_A0735	ABUW_0790		0.277984	NA	"putative N-acetyltransferase YedL"
A591_A0736			0.836306	NA	"putative N-acetyltransferase YedL"
A591_A0737	ABUW_0792		0.711461	NA	"putative N-acetyltransferase YedL"
A591_A0738	ABUW_0793		0.32472	0.140944	"PF14076 domain protein"
A591_A0739	ABUW_0794		0.277333	0.301121	"DNA-binding helix-turn-helix protein"
A591_A0740	ABUW_0796		0.251935	0.451374	"PF14020 family protein"
A591_A0741	ABUW_0797		0.0320783	0.940164	"putative lipoprotein"
A591_A0742	ABUW_0798		-0.0153856	0.957507	"putative N-acetyltransferase YedL"
A591_A0743	ABUW_0799		-0.337067	0.161871	"Arc-like DNA binding domain protein"
A591_A0744	ABUW_0800		-0.120154	NA	"HicB family protein"
A591_A0745	ABUW_0801		0.259437	0.352562	"KilA-N domain protein"
A591_A0746			0.685147	NA	"putative N-acetyltransferase YedL"
A591_A0747	ABUW_0803		0.351368	NA	"putative N-acetyltransferase YedL"
A591_A0748	ABUW_0804		0.0334732	0.911839	"tape measure domain protein"
A591_A0749	ABUW_0805		-0.0833788	NA	"putative N-acetyltransferase YedL"
A591_A0750	ABUW_0806		0.275411	NA	"PF08875 domain protein"
A591_A0751			0.136902	NA	"putative N-acetyltransferase YedL"
A591_A0752	ABUW_0808		0.464864	0.413832	"putative N-acetyltransferase YedL"
A591_A0753	ABUW_0809		0.824225	NA	"putative N-acetyltransferase YedL"
A591_A0754	ABUW_0810		0.635326	NA	"glycoside hydrolase, family 108"
A591_A0755	ABUW_0811		0.0136429	0.975663	"putative N-acetyltransferase YedL"
A591_A0756	ABUW_0812		0.249226	0.146195	"putative N-acetyltransferase YedL"
A591_A0757	ABUW_0813		-0.0154322	0.976605	"putative N-acetyltransferase YedL"
A591_A0758			0.342581	NA	"putative N-acetyltransferase YedL"
A591_A0759	ABUW_0815		0.298614	0.0988544	"site-specific recombinase, phage integrase
A591_A0760	ABUW_0817		-0.325487	0.0981431	"aroP_2, aromatic amino acid transport protein AroP"
A591_A0761			1.08205	NA	"putative N-acetyltransferase YedL"
A591_A0762	ABUW_0818		0.00321394	0.994219	"putative AcnD accessory protein PrpF"
A591_A0763	ABUW_0819		-0.0774983	0.714091	"polyprenyl synthetase"
A591_A0764	ABUW_0820		-0.240161	NA	"YjbR protein"
A591_A0765	ABUW_0821		0.0753895	0.716215	"SPFH domain/Band 7 family protein"
A591_A0766	ABUW_0822		-0.0853842	0.721347	"nodulation efficiency protein NfeD"
A591_A0767	ABUW_0823		0.000145659	0.999688	"phospholipase, patatin family"
A591_A0768	ABUW_0824		0.0756784	0.884041	"acyltransferase"
A591_A0769	ABUW_0825		0.448455	0.499792	"transporter, major facilitator family protein"
A591_A0770	ABUW_0826		0.0305381	0.940164	"porin family protein"
A591_A0771	ABUW_0827		0.162988	0.446383	"putative phosphoethanolamine transferase EptA"
A591_A0772	ABUW_0828		0.217443	0.268749	"putative transcriptional regulatory protein QseB"
A591_A0773	ABUW_0829		-0.0378004	0.880066	"GHKL domain protein"
A591_A0774	ABUW_0830		0.183782	NA	"PAP2 family protein"
A591_A0775	ABUW_0831		0.00752891	0.994951	"ammonium transporter"
A591_A0776	ABUW_0832		-0.00172889	0.999688	"LysR substrate-binding domain protein"
A591_A0777	ABUW_0833		0.454777	NA	"transporter, auxin efflux carrier domain protein"
A591_A0778	ABUW_0834		-0.127628	0.79047	"DnaJ domain protein"
A591_A0779	ABUW_0835		0.00168778	0.999543	"putative N-acetyltransferase YedL"
A591_A0780	ABUW_0836		-0.0946179	0.64985	"valS, valine--tRNA ligase"
A591_A0781	ABUW_0837		-0.062704	0.883068	"putative N-acetyltransferase YedL"
A591_A0782	ABUW_0838		-0.104405	0.569703	"NAD(P)H-binding protein, PF13460 family"
A591_A0783	ABUW_0839		-0.171681	0.266566	"SnoaL-like domain protein"
A591_A0784	ABUW_0840		-0.209349	0.254948	"heavy-metal-binding domain protein"
A591_A0785	ABUW_0841		-0.0699084	0.838854	"heavy-metal-binding domain protein"
A591_A0786	ABUW_0842		0.00593996	0.991868	"putative outer membrane efflux protein OprM"
A591_A0787	ABUW_0843		0.0832189	0.789649	"mexB, multidrug resistance protein MexB"
A591_A0788	ABUW_0844		0.0735664	0.827573	"putative acriflavine resistance protein A"
A591_A0789	ABUW_0845		0.126113	0.567109	"PAP2 family protein"
A591_A0790	ABUW_0846		-0.00759644	0.985021	"site-specific recombinase"
A591_A0791	ABUW_0847		-0.0378442	0.864072	"putative octaprenyl-diphosphate synthase"
A591_A0792	ABUW_0848		0.219948	0.191941	"rplU, ribosomal protein L21"
A591_A0793	ABUW_0849		-0.0572842	0.87432	"rpmA, ribosomal protein L27"
A591_A0794	ABUW_0850		0.123847	0.476553	"lolA, outer membrane lipoprotein carrier protein LolA"
A591_A0795	ABUW_0851		-0.127466	0.581793	"PF11738 family protein"
A591_A0796	ABUW_0852		-0.218794	0.135378	"serS, serine--tRNA ligase"
A591_A0797	ABUW_0853		-0.18529	0.365432	"cobA, uroporphyrinogen-III C-methyltransferase"
A591_A0798	ABUW_0854		-0.104434	0.814732	"putative tRNA
A591_A0799	ABUW_0855		-0.890626	0.0112989	"transcriptional regulator, HxlR family"
A591_A0800	ABUW_0856		-0.318696	0.10705	"flavin reductase domain protein"
A591_A0801	ABUW_0857		-0.0220481	0.951587	"inner membrane transport protein YeeF"
A591_A0802	ABUW_0858		-0.405563	0.0128423	"putative 1,3-propanediol dehydrogenase"
A591_A0803	ABUW_0859		-0.669496	1.01029e-09	"putative N-acetyltransferase YedL"
A591_A0804	ABUW_0860	lipB	-0.224811	0.29742	"lipB, lipoyl(octanoyl) transferase"
A591_A0805	ABUW_0861		-0.283085	0.232619	"PF04359 family protein"
A591_A0806	ABUW_0862		-0.203115	0.304931	"rpoD, RNA polymerase sigma factor RpoD"
A591_A0807			-0.360962	0.431176	"putative N-acetyltransferase YedL"
A591_A0808	ABUW_0863		-0.0533002	0.861671	"putative N-acetyltransferase YedL"
A591_A0809	ABUW_0864		0.125007	0.56299	"yecA family protein"
A591_A0810	ABUW_0865		-0.00176163	0.999663	"rhodanese-like protein"
A591_A0811	ABUW_0866		-0.0126003	0.980819	"PF06945 family protein"
A591_A0812	ABUW_0867		-0.3095	0.0539382	"gltA, citrate (Si)-synthase"
A591_A0813	ABUW_0868		-0.228772	0.431176	"sdhC, succinate dehydrogenase, cytochrome b556 subunit"
A591_A0814	ABUW_0869		-0.279434	0.0628785	"sdhD, succinate dehydrogenase, hydrophobic membrane
A591_A0815	ABUW_0870		-0.235081	0.266566	"sdhA, succinate dehydrogenase, flavoprotein subunit"
A591_A0816	ABUW_0871		-0.248226	0.296761	"succinate dehydrogenase and fumarate reductase
A591_A0817	ABUW_0872		-0.184249	0.321689	"sucA, oxoglutarate dehydrogenase
A591_A0818	ABUW_0873		-0.218483	0.483225	"sucB, dihydrolipoyllysine-residue succinyltransferase,
A591_A0819	ABUW_0874	lpdA_1	-0.251441	0.368725	"lpdA_1, dihydrolipoyl dehydrogenase"
A591_A0820	ABUW_0875		-0.0581698	0.880066	"sucC, succinyl-CoA ligase [ADP-forming] subunit beta"
A591_A0821	ABUW_0876		-0.143317	0.743257	"sucD, succinyl-CoA synthetase, alpha subunit"
A591_A0822			0.602134	NA	"putative N-acetyltransferase YedL"
A591_A0823	ABUW_0879		-0.229283	0.152586	"putative lipoprotein"
A591_A0824	ABUW_0881		-0.0507716	0.839235	"trpS, tryptophan--tRNA ligase"
A591_A0825	ABUW_0882		-0.281757	0.0435344	"inner membrane protein YedI"
A591_A0826	ABUW_0883		-0.412628	0.0348566	"putative neutral zinc metallopeptidase"
A591_A0827	ABUW_0884		0.114917	0.56299	"transporter, CPA2 family"
A591_A0828	ABUW_0885		-0.271439	0.264613	"group 3 Ig-like protein"
A591_A0829	ABUW_0886		0.156408	0.614059	"putative N-acetyltransferase YedL"
A591_A0830	ABUW_0887		-0.0750272	0.803321	"capsule synthesis protein"
A591_A0831	ABUW_0888		0.00734836	0.98699	"putative N-acetyltransferase YedL"
A591_A0832	ABUW_0889		0.287321	0.567109	"DNA-binding domain,
A591_A0833	ABUW_0890		-0.36431	0.241351	"universal stress family protein"
A591_A0834	ABUW_0891		0.0845127	0.873051	"putative chloramphenicol O-acetyltransferase"
A591_A0835	ABUW_0892		-0.0965321	0.763063	"greA, transcription elongation factor GreA"
A591_A0836	ABUW_0893		-0.242087	0.292874	"carB, carbamoyl-phosphate synthase, large subunit"
A591_A0837	ABUW_0894		-0.264312	0.208233	"carA, carbamoyl-phosphate synthase, small subunit"
A591_A0838	ABUW_0895		0.0119204	0.979557	"putative N-acetyltransferase YedL"
A591_A0839	ABUW_0896		0.0551822	0.83119	"putative N-acetyltransferase YedL"
A591_A0840	ABUW_0897		0.216405	0.139074	"RNA-binding protein, YhbY family"
A591_A0841	ABUW_0898		-0.294184	0.0608558	"rrmJ, ribosomal RNA large subunit methyltransferase J"
A591_A0842	ABUW_0899		-0.186931	0.241351	"hflB, ATP-dependent metallopeptidase HflB"
A591_A0843	ABUW_0900		-0.160482	0.616894	"folP_1, dihydropteroate synthase"
A591_A0844	ABUW_0901		-0.108619	0.776448	"putative N-acetyltransferase YedL"
A591_A0845	ABUW_0902		0.191783	0.685347	"putative N-acetyltransferase YedL"
A591_A0846	ABUW_0904		0.400058	0.336731	"alkaline phosphatase D family protein"
A591_A0847	ABUW_0907		-0.0334162	0.919807	"tetrahydrofolate dehydrogenase/cyclohydrolase,
A591_A0848	ABUW_0908		-0.0825159	0.790618	"ribosomal protein L11 methyltransferase-like
A591_A0849	ABUW_0909		-0.107481	0.723917	"putative lipoprotein"
A591_A0850	ABUW_0910		-0.209965	0.379515	"MFS transporter, metabolite:H+ symporter (MHS)
A591_A0851	ABUW_0911		-0.0655321	0.87432	"glpK, glycerol kinase"
A591_A0852	ABUW_0912		-0.517062	0.00691421	"glpD, glycerol-3-phosphate dehydrogenase"
A591_A0853	ABUW_0913		-0.179957	0.305443	"phosphoenolpyruvate carboxykinase (GTP)"
A591_A0854	ABUW_0914		-0.0527063	0.865769	"diacylglycerol kinase"
A591_A0855	ABUW_0915		-0.0177503	0.958453	"calcineurin-like phosphoesterase family protein"
A591_A0856	ABUW_0916	bap	0.185104	0.300225	"type I secretion C-terminal target domain
A591_A0857	ABUW_0917		-0.264192	0.258042	"groS, chaperonin GroS"
A591_A0858	ABUW_0918		-0.239111	0.439195	"groL, chaperonin GroL"
A591_A0859	ABUW_0919		0.0682115	0.866931	"prokaryotic diacylglycerol kinase"
A591_A0860	ABUW_0920		-0.0246967	0.918639	"metallo-beta-lactamase domain protein"
A591_A0861	ABUW_0921		0.31769	NA	"glycerophosphodiester phosphodiesterase family
A591_A0862	ABUW_0922		0.135194	0.524092	"RND transporter, HAE1 family"
A591_A0863	ABUW_0923		-0.277702	0.271917	"PF13430 domain protein"
A591_A0864	ABUW_0924		0.242667	0.254948	"peptidase, M48 family"
A591_A0865	ABUW_0925		0.0650425	0.83119	"transglycosylase SLT domain protein"
A591_A0866	ABUW_0926		-0.0764844	0.777079	"PP-loop family protein"
A591_A0867	ABUW_0927		0.154608	0.708107	"SCP-2 sterol transfer family protein"
A591_A0868	ABUW_0928		0.183823	0.714615	"transglycosylase SLT domain protein"
A591_A0869	ABUW_0929		0.0252852	0.940164	"greB, transcription elongation factor GreB"
A591_A0870	ABUW_0931		-0.336252	0.138016	"putative N-acetyltransferase YedL"
A591_A0871	ABUW_0932		0.446092	0.384933	"non-ribosomal peptide synthetase C-terminal
A591_A0872	ABUW_0933		0.052618	0.940164	"putative N-acetyltransferase YedL"
A591_A0873	ABUW_0935		0.130011	NA	"putative N-acetyltransferase YedL"
A591_A0874	ABUW_0936		0.617839	NA	"putative N-acetyltransferase YedL"
A591_A0875	ABUW_0937		0.267968	0.504759	"putative N-acetyltransferase YedL"
A591_A0876	ABUW_0939		1.23686	NA	"transcriptional regulator, TetR family"
A591_A0877	ABUW_0940		0.0217079	0.949912	"putative protein DrgA"
A591_A0878	ABUW_0941		0.483994	0.0257258	"KR domain protein"
A591_A0879	ABUW_0942		0.0424533	0.936943	"transcriptional regulator, TetR family"
A591_A0880	ABUW_0943		0.205173	NA	"glycerate kinase"
A591_A0881	ABUW_0944		-0.426352	0.00780551	"oxidoreductase alpha (molybdopterin) subunit"
A591_A0882	ABUW_0945		-0.265226	0.235619	"formate dehydrogenase family accessory protein
A591_A0883	ABUW_0946		-0.204757	0.640067	"PF06803 family protein"
A591_A0884	ABUW_0947		-0.0933845	0.778551	"putative 4-phosphoerythronate dehydrogenase"
A591_A0885	ABUW_0948		0.0687973	0.816212	"EF-P lysine aminoacylase GenX"
A591_A0886	ABUW_0949		-0.0404035	0.893865	"Tim44-like domain protein"
A591_A0887	ABUW_0950		-0.0830011	0.776011	"radA, DNA repair protein RadA"
A591_A0888			-0.349803	NA	"putative N-acetyltransferase YedL"
A591_A0889	ABUW_0951		-0.295763	0.125839	"cycA_1, D-serine/D-alanine/glycine transporter"
A591_A0890	ABUW_0952		-0.319543	0.320712	"prokaryotic lipoprotein-attachment site"
A591_A0891	ABUW_0953		-0.109561	0.714089	"lysA, diaminopimelate decarboxylase"
A591_A0892	ABUW_0954		-0.113357	0.511926	"dapF, diaminopimelate epimerase"
A591_A0893	ABUW_0955		-0.0869749	0.789649	"TAP-like protein"
A591_A0894	ABUW_0956		-0.103982	0.791058	"translocator protein, LysE family"
A591_A0895	ABUW_0957		-0.0908447	0.735609	"putative tyrosine recombinase XerC"
A591_A0896	ABUW_0958		0.14053	0.717143	"etfB_1, electron transfer flavoprotein domain protein"
A591_A0897	ABUW_0959		0.0531648	0.910258	"etfB_2, electron transfer flavoprotein domain protein"
A591_A0898	ABUW_0960		-0.0418478	0.86403	"gyrA, DNA gyrase, A subunit"
A591_A0899	ABUW_0961		0.691392	NA	"dolichyl-phosphate-mannose-protein
A591_A0900	ABUW_0962		0.620602	NA	"GtrA-like protein"
A591_A0901	ABUW_0963		0.86213	NA	"glycosyltransferase, group 2 family protein"
A591_A0902	ABUW_0964		-0.272963	NA	"YdjC-like protein"
A591_A0903	ABUW_0965		-0.451559	0.0617931	"ABC-2 family transporter protein"
A591_A0904	ABUW_0966		-0.526995	0.00232883	"ABC-2 family transporter protein"
A591_A0905	ABUW_0967	adeA	-0.752471	5.68156e-11	"HlyD family secretion protein"
A591_A0906	ABUW_0968	outer membrane efflux	-1.0177	2.37262e-14	"outer membrane efflux protein"
A591_A0907			0.837956	NA	"hypothetical protein"
A591_A0908	ABUW_0969		-0.0372177	0.876372	"serC, phosphoserine transaminase"
A591_A0909	ABUW_0970		-0.955911	NA	"putative N-acetyltransferase YedL"
A591_A0910	ABUW_0971		-0.298479	0.156378	"putative N-acetyltransferase YedL"
A591_A0911	ABUW_0972		0.0114777	0.97231	"PIN domain protein, PF02639 family"
A591_A0912	ABUW_0973		0.0593145	0.83119	"EamA-like transporter family protein"
A591_A0913	ABUW_0974		0.0892342	0.716215	"efflux ABC transporter, permease protein"
A591_A0914	ABUW_0975		0.00958887	0.985021	"lolD, lipoprotein ABC transporter, ATP-binding protein"
A591_A0915	ABUW_0976		0.0644186	0.86614	"DNA internalization competence protein (comEC)
A591_A0916	ABUW_0977		0.0410703	0.871262	"lipid A biosynthesis (KDO)2-(lauroyl)-lipid IVA
A591_A0917	ABUW_0978		-0.108471	0.559251	"sppA, signal peptide peptidase SppA, 36K type"
A591_A0918	ABUW_0979		-0.145602	0.453057	"alpha/beta hydrolase family protein"
A591_A0919	ABUW_0980		0.156663	0.525475	"putative phosphoribosylglycinamide
A591_A0920	ABUW_0981		0.000782984	0.999688	"purM, phosphoribosylformylglycinamidine cyclo-ligase"
A591_A0921	ABUW_0982		-0.0460591	0.755385	"PF01594 domain protein"
A591_A0922	ABUW_0983		-0.175505	0.355252	"hda, DnaA regulatory inactivator Hda"
A591_A0923	ABUW_0984		-0.112395	0.570421	"rbtA, rhombotarget A"
A591_A0924	ABUW_0985		-0.130682	0.514928	"CSLREA domain protein"
A591_A0925	ABUW_0986		-0.0766312	0.824899	"PF11304 domain protein"
A591_A0926	ABUW_0987		-0.0971702	0.734362	"putative N-acetyltransferase YedL"
A591_A0927	ABUW_0988		-0.333141	0.141907	"RNA polymerase factor sigma-70"
A591_A0928	ABUW_0989		0.0874407	0.768611	"RNA methyltransferase, TrmH family"
A591_A0929	ABUW_0990		0.0472411	0.880066	"fbp, fructose-bisphosphatase"
A591_A0930	ABUW_0991		-0.467924	0.0544814	"putative N-acetyltransferase YedL"
A591_A0931	ABUW_0992		0.0593819	0.856293	"pal, peptidoglycan-associated lipoprotein"
A591_A0932	ABUW_0993		-0.0103725	0.980819	"tolB, Tol-Pal system beta propeller repeat protein
A591_A0933	ABUW_0994		-0.08375	0.754607	"putative protein TolA"
A591_A0934	ABUW_0995		0.116506	0.77732	"tolR, protein TolR"
A591_A0935	ABUW_0996		0.011627	0.975117	"tolQ, protein TolQ"
A591_A0936	ABUW_0997		-0.157295	0.689172	"tol-pal system-associated acyl-CoA thioesterase"
A591_A0937	ABUW_0998		-0.108972	0.806047	"amidohydrolase"
A591_A0938	ABUW_0999		0.0263902	0.940164	"ruvB, Holliday junction DNA helicase RuvB"
A591_A0939	ABUW_1000		-0.0991937	0.714089	"ruvA, Holliday junction DNA helicase RuvA"
A591_A0940	ABUW_1001		-0.0588108	0.781838	"putative dGTPase"
A591_A0941	ABUW_1002		-0.102178	0.662245	"purL, phosphoribosylformylglycinamidine synthase"
A591_A0942	ABUW_1003		-0.396605	0.0128423	"drug resistance transporter, Bcr/CflA family"
A591_A0943			-0.845597	0.0843536	"putative N-acetyltransferase YedL"
A591_A0944	ABUW_1005		0.0769191	0.856669	"putative N-acetyltransferase YedL"
A591_A0945	ABUW_1006		-0.851965	3.26542e-05	"enoyl-CoA hydratase/isomerase family protein"
A591_A0946	ABUW_1007		0.0535354	0.87432	"putative cytidyltransferase"
A591_A0947	ABUW_1008		-0.479874	0.117681	"cysteine-rich secretory family protein"
A591_A0948	ABUW_1009		0.129611	0.530457	"redoxin"
A591_A0949	ABUW_1010		0.021306	0.952243	"ATP-binding region"
A591_A0950	ABUW_1011		0.0830859	0.819289	"putative N-acetyltransferase YedL"
A591_A0951	ABUW_1012		0.15929	0.426728	"queC, queuosine biosynthesis protein QueC"
A591_A0952	ABUW_1013		0.0151896	0.957898	"putative 7-cyano-7-deazaguanosine (preQ0)
A591_A0953	ABUW_1014		0.0213024	0.940834	"dapD, 2,3,4,5-tetrahydropyridine-2,6-dicarboxylate
A591_A0954	ABUW_1015		-0.34155	0.121608	"putative N-acetyltransferase YedL"
A591_A0955	ABUW_1016		0.103823	0.784416	"cbl, cys regulon transcriptional regulator Cbl"
A591_A0956	ABUW_1017		-0.0923334	0.82039	"cysA, sulfate ABC transporter, ATP-binding protein"
A591_A0957	ABUW_1018		-0.0282195	0.966725	"cysW, sulfate ABC transporter, permease protein CysW"
A591_A0958			0.939348	NA	"putative N-acetyltransferase YedL"
A591_A0959	ABUW_1019		0.0489231	0.940751	"cysT, sulfate ABC transporter, permease protein CysT"
A591_A0960	ABUW_1020		-0.199966	0.752566	"serine hydrolase"
A591_A0961	ABUW_1021		-0.180011	0.651256	"sbp_2, sulfate-binding protein"
A591_A0962	ABUW_1022		-0.0632655	0.873051	"pabC, aminodeoxychorismate lyase"
A591_A0963	ABUW_1023		0.137705	0.321768	"YceG family protein"
A591_A0964	ABUW_1024		0.0256841	0.908255	"tmk, dTMP kinase"
A591_A0965	ABUW_1025		0.141356	0.651256	"thioesterase family protein"
A591_A0966	ABUW_1026		-0.022711	0.939861	"nadB, L-aspartate oxidase"
A591_A0967	ABUW_1027	pkf	-0.0288538	0.940164	"putative serine protease MucD"
A591_A0968	ABUW_1028		0.0223585	0.96489	"thioesterase family protein"
A591_A0969	ABUW_1029		-0.0286318	0.913318	"lepA, elongation factor 4"
A591_A0970	ABUW_1030		0.0704578	0.824991	"lepB, signal peptidase I"
A591_A0971	ABUW_1031		0.0301794	0.936943	"putative N-acetyltransferase YedL"
A591_A0972	ABUW_1032		0.0201099	0.957227	"rnc, ribonuclease III"
A591_A0973	ABUW_1033		-0.00334166	0.991868	"era, GTP-binding protein Era"
A591_A0974	ABUW_1034		0.510514	0.275055	"putative N-acetyltransferase YedL"
A591_A0975	ABUW_1035		0.0588446	0.880066	"recO, DNA repair protein RecO"
A591_A0976	ABUW_1036		0.123539	0.593994	"pdxJ, pyridoxine 5'-phosphate synthase"
A591_A0977	ABUW_1037		0.0128434	0.979557	"putative tRNA-(ms[2]io[6]A)-hydroxylase"
A591_A0978	ABUW_1038		0.0703557	0.781831	"KR domain protein"
A591_A0979	ABUW_1040		0.127243	0.720031	"putative N-acetyltransferase YedL"
A591_A0980	ABUW_1041		0.100087	0.825263	"hypothetical protein"
A591_A0981	ABUW_1042		-0.0540819	0.916376	"S-(hydroxymethyl)glutathione synthase"
A591_A0982	ABUW_1043		0.0270078	0.930965	"aminotransferase, class I/II"
A591_A0983	ABUW_1044		-0.110477	0.865954	"putative N-acetyltransferase YedL"
A591_A0984	ABUW_1045		0.0731613	0.777687	"diguanylate cyclase (GGDEF) domain protein"
A591_A0985	ABUW_1046		-0.228028	0.266593	"putative N-acetyltransferase YedL"
A591_A0986	ABUW_1047		-0.481553	0.00780551	"uvrB, excinuclease ABC, B subunit"
A591_A0987	ABUW_1048		-0.182358	0.426728	"lipocalin-like protein"
A591_A0988	ABUW_1049		0.0732637	0.883068	"rarD, protein RarD"
A591_A0989	ABUW_1050		-0.110176	0.688028	"gap_1, glyceraldehyde-3-phosphate dehydrogenase, type I"
A591_A0990	ABUW_1051		0.105868	0.738108	"putative N-acetyltransferase YedL"
A591_A0991	ABUW_1052		-0.00622468	0.991868	"putative N-acetyltransferase YedL"
A591_A0992	ABUW_1053		-0.229385	0.468931	"cgtA, Obg family GTPase CgtA"
A591_A0993	ABUW_1054		-0.0505647	0.873051	"proB, glutamate 5-kinase"
A591_A0994	ABUW_1055		-0.0182342	0.951693	"HAD phosphoserine phosphatase-like hydrolase,
A591_A0995	ABUW_1056		0.116444	0.569255	"PF07759 family protein"
A591_A0996	ABUW_1057		0.0175714	0.94429	"TIM-barrel protein, nifR3 family"
A591_A0997	ABUW_1058		-0.27186	0.228529	"thiazole biosynthesis protein ThiG-like protein"
A591_A0998	ABUW_1059		-0.122804	0.776966	"VIT family protein"
A591_A0999	ABUW_1060		-0.229808	0.232619	"putative N-acetyltransferase YedL"
A591_A1000	ABUW_1061		-0.182658	0.364757	"UDP-N-acetylglucosamine 2-epimerase"
A591_A1001	ABUW_1062		-0.281952	0.165546	"putative N-acetyltransferase YedL"
A591_A1002	ABUW_1063		-0.447764	0.0623312	"putative N-acetyltransferase YedL"
A591_A1003	ABUW_1064		-0.309916	0.242821	"glycosyltransferase-like protein, family 2"
A591_A1004	ABUW_1065		-0.426699	0.126888	"putative N-acetyltransferase YedL"
A591_A1005	ABUW_1066		-0.398852	0.273381	"putative N-acetyltransferase YedL"
A591_A1006	ABUW_1067		-0.123087	0.701231	"FAD binding domain of DNA photolyase"
A591_A1007	ABUW_1068		-0.24478	0.266566	"peptidyl-prolyl cis-trans isomerase, FKBP-type"
A591_A1008	ABUW_1069		0.0630265	0.827573	"putative NADH dehydrogenase"
A591_A1009	ABUW_1070		0.162581	0.473434	"class A beta-lactamase"
A591_A1010	ABUW_1071		0.0589	0.790618	"peptidase, M61 glycyl aminopeptidase family
A591_A1011	ABUW_1072		-0.00769517	0.978001	"isocitrate dehydrogenase, NADP-dependent"
A591_A1012	ABUW_1073		0.0455408	0.833534	"pseudouridylate synthase"
A591_A1013	ABUW_1074		-0.292776	0.0888602	"icd, isocitrate dehydrogenase, NADP-dependent"
A591_A1014	ABUW_1075		0.402413	0.351424	"putative N-acetyltransferase YedL"
A591_A1015	ABUW_1076		-0.086028	0.869133	"putative N-acetyltransferase YedL"
A591_A1016	ABUW_1077		0.37845	NA	"putative N-acetyltransferase YedL"
A591_A1017	ABUW_1078		0.610296	NA	"PF06779 family protein"
A591_A1018	ABUW_1079		0.00432416	0.997699	"LysR substrate-binding domain protein"
A591_A1019	ABUW_1080		-0.0863719	0.761407	"transporter, dicarboxylate/amino acid:cation
A591_A1020	ABUW_1081		-0.107214	0.862199	"phenazine biosynthesis protein, PhzF family"
A591_A1021	ABUW_1082		0.175089	0.264613	"peptidase, M16 family"
A591_A1022	ABUW_1083		0.26083	0.261258	"PF11342 family protein"
A591_A1023	ABUW_1084		-0.137595	0.678999	"putative N-acetyltransferase YedL"
A591_A1024	ABUW_1085		-0.159661	0.520378	"CHAD domain protein"
A591_A1025	ABUW_1086		-0.162571	0.616579	"PF06127 family protein"
A591_A1026	ABUW_1087		-0.459417	0.175299	"cas1f, CRISPR-associated endonuclease Cas1, subtype
A591_A1027	ABUW_1088		-0.267601	0.161871	"cas3f, CRISPR-associated helicase Cas3, subtype
A591_A1028	ABUW_1089		-0.206896	0.158853	"csy1, CRISPR type I-F/YPEST-associated protein Csy1"
A591_A1029	ABUW_1090		-0.189602	0.266566	"csy2, CRISPR type I-F/YPEST-associated protein Csy2"
A591_A1030	ABUW_1091		-0.241489	0.180515	"csy3, CRISPR type I-F/YPEST-associated protein Csy3"
A591_A1031	ABUW_1092		-0.232965	0.185522	"cas6f, CRISPR-associated endoribonuclease Cas6/Csy4,
A591_A1032			0.0260385	NA	"putative N-acetyltransferase YedL"
A591_A1033			-0.389685	NA	"putative N-acetyltransferase YedL"
A591_A1034			0.529537	NA	"putative N-acetyltransferase YedL"
A591_A1035			0.318612	NA	"putative N-acetyltransferase YedL"
A591_A1036			0.962298	NA	"putative N-acetyltransferase YedL"
A591_A1037	ABUW_1097		0.0564485	0.845787	"thiE, thiamine-phosphate diphosphorylase"
A591_A1038	ABUW_1098		-0.0587996	0.790394	"hemL, glutamate-1-semialdehyde-2,1-aminomutase"
A591_A1039	ABUW_1099		-0.661992	0.0020889	"phosphopantetheine attachment domain protein"
A591_A1040	ABUW_1100		-0.317633	0.171044	"putative pseudouridine synthase A"
A591_A1041	ABUW_1101		-0.111475	0.593994	"rapA, RNA polymerase recycling family C-terminal domain
A591_A1042	ABUW_1102		0.0383375	0.915657	"PF01594 domain protein"
A591_A1043	ABUW_1103		0.138473	0.543943	"putative HTH-type transcriptional repressor FabR"
A591_A1044	ABUW_1104		1.78065	9.46297e-16	"oxidoreductase NAD-binding domain protein"
A591_A1045	ABUW_1105	scd_1	1.70059	3.79732e-20	"stearoyl-CoA 9-desaturase"
A591_A1046	ABUW_1106		-0.137492	NA	"PF14539 domain protein"
A591_A1047	ABUW_1107		0.109692	0.77732	"transcriptional regulator, TetR family"
A591_A1048	ABUW_1108		0.144283	0.545789	"PF04402 family protein"
A591_A1049	ABUW_1109		-0.132896	0.647228	"dat, diaminobutyrate--2-oxoglutarate transaminase"
A591_A1050	ABUW_1110		-0.168412	0.58131	"ddc, diaminobutyrate decarboxylase"
A591_A1051	ABUW_1111		-0.446707	0.0209634	"aldehyde dehydrogenase (NAD) family protein"
A591_A1052	ABUW_1112		-0.0770601	0.865769	"transcriptional regulator, AsnC family"
A591_A1053	ABUW_1113		-0.474425	0.0326306	"thiamine pyrophosphate enzyme, N-terminal TPP
A591_A1054	ABUW_1114		-0.380975	0.27468	"aroP_3, aromatic amino acid transport protein AroP"
A591_A1055	ABUW_1115		0.554469	0.146965	"PBP domain protein"
A591_A1056	ABUW_1116		0.26144	0.469877	"pstC, phosphate ABC transporter, permease protein PstC"
A591_A1057	ABUW_1117		0.385347	0.0305333	"pstA, phosphate ABC transporter, permease protein PstA"
A591_A1058	ABUW_1118		0.0399666	0.915638	"pstB, phosphate ABC transporter, ATP-binding protein"
A591_A1059	ABUW_1119		-0.312513	0.0539382	"putative signal peptide peptidase SppA, 36K type"
A591_A1060	ABUW_1120		-0.305555	0.0238756	"group 3 Ig-like protein"
A591_A1061	ABUW_1121		-0.129504	0.790394	"membrane protein, PF09997 family"
A591_A1062	ABUW_1122		0.174351	0.446383	"purB, adenylosuccinate lyase"
A591_A1063	ABUW_1123		-0.0140771	0.968763	"PF04356 family protein"
A591_A1064	ABUW_1124		-0.0838516	0.731237	"trmU, tRNA
A591_A1065	ABUW_1125		-0.171293	0.466826	"NUDIX domain protein"
A591_A1066	ABUW_1126		-0.304756	0.273381	"transferase hexapeptide repeat protein"
A591_A1067	ABUW_1127		0.0433234	0.909338	"serine-type D-Ala-D-Ala carboxypeptidase"
A591_A1068	ABUW_1128		0.192724	0.421452	"putative N-acetyltransferase YedL"
A591_A1069	ABUW_1129		0.151917	NA	"putative N-acetyltransferase YedL"
A591_A1070	ABUW_1130		0.135811	0.739925	"surE, 5'/3'-nucleotidase SurE"
A591_A1071	ABUW_1131		0.19101	0.651256	"peptidase, M23 family"
A591_A1072	ABUW_1132		-0.0194113	0.940164	"LysR substrate-binding domain protein"
A591_A1073	ABUW_1133		0.0717376	0.713617	"AAA domain protein"
A591_A1074	ABUW_1134		-0.194342	0.15194	"transporter, major facilitator family protein"
A591_A1075	ABUW_1135		-0.0350687	0.940164	"gloA, lactoylglutathione lyase"
A591_A1076	ABUW_1136		-0.297066	0.111931	"SBF-like CPA transporter family protein"
A591_A1077	ABUW_1137		-0.258362	0.429933	"rpmE_1, ribosomal protein L31"
A591_A1078	ABUW_1138		-0.138468	0.476243	"cyclic diguanylate phosphodiesterase (EAL) domain
A591_A1079	ABUW_1139		-0.0718316	0.716419	"putative N-acetyltransferase YedL"
A591_A1080	ABUW_1140		-0.104288	0.532749	"epmB, EF-P beta-lysylation protein EpmB"
A591_A1081	ABUW_1141		0.0744669	0.787982	"efp, translation elongation factor P"
A591_A1082	ABUW_1142		-0.242646	0.562863	"putative N-acetyltransferase YedL"
A591_A1083	ABUW_1143		-0.23091	0.576439	"PF04328 family protein"
A591_A1084	ABUW_1145		0.0484036	0.914788	"LysR substrate-binding domain protein"
A591_A1085	ABUW_1146		-0.029474	0.939861	"metallopeptidase family M24"
A591_A1086	ABUW_1147		0.220389	0.735609	"BCCT family transporter"
A591_A1087	ABUW_1148		0.0887365	0.776577	"BCCT family transporter"
A591_A1088	ABUW_1149		0.217888	0.716215	"ring hydroxylating alpha subunit, catalytic
A591_A1089	ABUW_1150		0.168444	0.740874	"putative aldehyde dehydrogenase DhaS"
A591_A1090	ABUW_1151		0.42473	0.464089	"rubredoxin"
A591_A1091	ABUW_1152		0.156955	NA	"FAD dependent oxidoreductase"
A591_A1092	ABUW_1153		0.501531	NA	"ethanolamine utilization protein EutQ"
A591_A1093	ABUW_1154		0.461337	NA	"putative N-acetyltransferase YedL"
A591_A1094	ABUW_1155		0.51056	NA	"MarC family integral membrane protein"
A591_A1095			1.10475	NA	"putative N-acetyltransferase YedL"
A591_A1096	ABUW_1156		0.0432103	NA	"putative inner membrane protein YddG"
A591_A1097	ABUW_1157		0.570802	NA	"EamA-like transporter family protein"
A591_A1098	ABUW_1158		-0.361248	NA	"putative prevent host death protein"
A591_A1099	ABUW_1159		-0.312345	0.180515	"transcriptional regulator, TetR family"
A591_A1100			1.75773	NA	"putative N-acetyltransferase YedL"
A591_A1101	ABUW_1161		-0.0404851	0.948351	"putative N-acetyltransferase YedL"
A591_A1102	ABUW_1162		-0.227313	0.458771	"putative N-acetyltransferase YedL"
A591_A1103	ABUW_1163		0.542556	NA	"transcriptional regulator, TetR family"
A591_A1104	ABUW_1164		0.717249	NA	"putative N-acetyltransferase YedL"
A591_A1105	ABUW_1165		-0.0835637	0.827573	"putative protein YhhW"
A591_A1106	ABUW_1166		0.231408	0.694478	"serine/threonine dehydratase"
A591_A1107	ABUW_1167		0.118417	0.782676	"YheO-like protein"
A591_A1108	ABUW_1168	bauF	0.0162075	NA	"siderophore-interacting protein"
A591_A1109	ABUW_1169	basA	0.617459	0.224898	"AMP-binding enzyme"
A591_A1110	ABUW_1170	basB	0.321788	0.532291	"condensation domain protein"
A591_A1111			-0.329424	NA	"putative N-acetyltransferase YedL"
A591_A1112	ABUW_1173	bauD	0.760414	NA	"iron chelate uptake ABC transporter, FeCT family,
A591_A1113	ABUW_1174	bauC	0.673943	NA	"iron chelate uptake ABC transporter, FeCT family,
A591_A1114	ABUW_1175	bauE	0.38409	NA	"ABC transporter, ATP-binding protein"
A591_A1115	ABUW_1176	bauB	0.588979	0.314222	"oligopeptide ABC transporter,
A591_A1116	ABUW_1177	bauA	-1.05142	0.00125761	"TonB-dependent siderophore receptor"
A591_A1117	ABUW_1178	basC	0.467077	0.254948	"putative histamine N-monooxygenase"
A591_A1118	ABUW_1179	basD	0.160903	0.782394	"nonribosomal peptide synthase"
A591_A1119	ABUW_1180	basE	0.201287	0.752629	"(2,3-dihydroxybenzoyl)adenylate synthase"
A591_A1120	ABUW_1181	basF	0.313716	0.552049	"putative isochorismatase"
A591_A1121	ABUW_1182	basG	0.686666	NA	"hdc, histidine decarboxylase"
A591_A1122	ABUW_1183		-0.11592	NA	"putative N-acetyltransferase YedL"
A591_A1123	ABUW_1184		0.146371	0.835533	"ABC transporter, ATP-binding protein"
A591_A1124	ABUW_1185	barB	0.122471	0.867655	"ABC transporter, ATP-binding protein"
A591_A1125	ABUW_1186	basH	0.166228	0.723917	"thioesterase domain protein"
A591_A1126	ABUW_1187	basI	0.480309	NA	"4'-phosphopantetheinyl transferase family
A591_A1127	ABUW_1188	basJ	0.237273	0.439743	"putative isochorismate synthase"
A591_A1128	ABUW_1189		0.116409	0.407292	"L,D-transpeptidase catalytic domain protein"
A591_A1129	ABUW_1190		-0.037196	0.891175	"hemE, uroporphyrinogen decarboxylase"
A591_A1130	ABUW_1191		0.135679	NA	"PF05675 family protein"
A591_A1131	ABUW_1192		0.223502	0.387222	"PF11220 family protein"
A591_A1132	ABUW_1193		0.0157661	0.940164	"PF13387 domain protein"
A591_A1133	ABUW_1194		0.221105	0.154816	"beta-lactamase"
A591_A1134	ABUW_1195		0.00601784	0.991868	"folE, GTP cyclohydrolase I"
A591_A1135	ABUW_1196		-0.0917351	0.82039	"xdhA, xanthine dehydrogenase, small subunit"
A591_A1136	ABUW_1197		-0.129004	0.790394	"xdhB, xanthine dehydrogenase, molybdopterin binding
A591_A1137	ABUW_1198		-0.054559	0.928587	"xdhC, xanthine dehydrogenase accessory protein XdhC"
A591_A1138	ABUW_1199		-0.0546229	0.845787	"Smr domain protein"
A591_A1139	ABUW_1200		0.0214346	0.940164	"trpC, indole-3-glycerol phosphate synthase"
A591_A1140	ABUW_1201		0.0416964	0.892393	"trpD, anthranilate phosphoribosyltransferase"
A591_A1141	ABUW_1202		0.157114	0.72068	"TonB-dependent receptor"
A591_A1142	ABUW_1203		-0.00265213	0.9972	"ERAP1-like C-terminal domain protein"
A591_A1143	ABUW_1204		-0.0865764	0.716215	"glutamine amidotransferase, class I"
A591_A1144	ABUW_1205		-0.0913297	0.810585	"metallopeptidase family M24"
A591_A1145	ABUW_1206		-0.254016	0.235904	"amino acid/peptide transporter"
A591_A1146	ABUW_1207		-0.111589	0.752566	"glnA, glutamine synthetase, type I"
A591_A1147	ABUW_1208		-0.0158188	0.979557	"ubiC, chorismate lyase"
A591_A1148	ABUW_1209		0.100757	0.583716	"ubiA, 4-hydroxybenzoate polyprenyl transferase"
A591_A1149	ABUW_1210		-0.673718	9.54715e-07	"alpha/beta hydrolase family protein"
A591_A1150	ABUW_1211		-0.182108	NA	"putative N-acetyltransferase YedL"
A591_A1151	ABUW_1212		0.112642	NA	"PF10881 family protein"
A591_A1152	ABUW_1216		-0.183151	0.510703	"sodB, superoxide dismutase (Fe)"
A591_A1153	ABUW_1217		0.0829826	0.747013	"dinuclear metal center protein, YbgI family"
A591_A1154	ABUW_1218		-0.136631	0.342921	"putative periplasmic serine peptidase DegS"
A591_A1155	ABUW_1219		-0.159725	0.273118	"tRNA nucleotidyltransferase/poly(A) polymerase
A591_A1156	ABUW_1220		0.0645571	0.80921	"malate dehydrogenase
A591_A1157	ABUW_1221		-0.0479633	0.865954	"PAS domain S-box protein"
A591_A1158	ABUW_1222		-0.358223	0.0165997	"RNA methyltransferase, RsmE family"
A591_A1159	ABUW_1223		-0.27994	0.050308	"metF, methylenetetrahydrofolate reductase [NAD(P)H]"
A591_A1160	ABUW_1224		-0.20465	0.300862	"ahcY, adenosylhomocysteinase"
A591_A1161	ABUW_1225		0.119478	0.793791	"peptidase, C39 domain protein"
A591_A1162	ABUW_1226		-0.350604	0.163388	"carboxymuconolactone decarboxylase family
A591_A1163	ABUW_1227		-0.614399	0.0200494	"PF09317 domain protein"
A591_A1164	ABUW_1228	lipA_1	0.152749	0.271459	"lipA_1, lipoyl synthase"
A591_A1165	ABUW_1229		-0.0143871	0.958693	"sthA, soluble pyridine nucleotide transhydrogenase"
A591_A1166			-0.37016	NA	"putative N-acetyltransferase YedL"
A591_A1167	ABUW_1231		0.0340978	0.940164	"transporter, major facilitator family protein"
A591_A1168	ABUW_1232		0.654157	NA	"transporter, major facilitator family protein"
A591_A1169	ABUW_1233		0.134872	0.741833	"OmpW family protein"
A591_A1170	ABUW_1234		0.167888	0.230851	"map_1, methionine aminopeptidase, type I"
A591_A1171	ABUW_1235		0.0206831	0.957779	"rpsB, ribosomal protein S2"
A591_A1172	ABUW_1236		0.0704635	0.876372	"tsf, translation elongation factor Ts"
A591_A1173	ABUW_1237		0.261913	0.427539	"PF11948 family protein"
A591_A1174	ABUW_1238		-0.227668	0.303927	"DNA-binding helix-turn-helix protein"
A591_A1175	ABUW_1239		0.455223	NA	"AzlC protein"
A591_A1176	ABUW_1241		-0.330133	0.266566	"PF06127 family protein"
A591_A1177	ABUW_1242		0.0374076	0.915638	"lipoprotein A-like protein"
A591_A1178	ABUW_1243		0.164412	0.343771	"mltB, lytic murein transglycosylase B"
A591_A1179	ABUW_1244		-0.128434	0.516597	"mrdB, rod shape-determining protein RodA"
A591_A1180	ABUW_1245		-0.0220432	0.951587	"putative N-acetyltransferase YedL"
A591_A1181	ABUW_1246		-0.0817582	0.723917	"queF, queuine synthase"
A591_A1182	ABUW_1247		0.0769668	0.808884	"ABC transporter, ATP-binding protein"
A591_A1183	ABUW_1248		0.0625544	0.806886	"ABC transporter, ATP-binding protein YadG"
A591_A1184	ABUW_1249		-0.150793	0.570421	"site-specific recombinase, phage integrase
A591_A1185	ABUW_1250		-0.0557076	NA	"putative N-acetyltransferase YedL"
A591_A1186	ABUW_1251		0.607485	NA	"putative N-acetyltransferase YedL"
A591_A1187	ABUW_0736		1.2738	NA	"putative N-acetyltransferase YedL"
A591_A1188	ABUW_1253		0.0466976	NA	"putative N-acetyltransferase YedL"
A591_A1189	ABUW_1254		-0.335219	NA	"putative N-acetyltransferase YedL"
A591_A1190	ABUW_1256		0.131499	NA	"putative N-acetyltransferase YedL"
A591_A1191	ABUW_1257		-0.0172768	NA	"PDDEXK-like PF12684 domain protein"
A591_A1192	ABUW_1258		-0.285991	NA	"putative N-acetyltransferase YedL"
A591_A1193	ABUW_1259		1.07637	NA	"putative N-acetyltransferase YedL"
A591_A1194	ABUW_1260		0.00515366	NA	"putative N-acetyltransferase YedL"
A591_A1195	ABUW_1261		0.384817	NA	"putative N-acetyltransferase YedL"
A591_A1196			-0.012137	NA	"hypothetical protein"
A591_A1197	ABUW_1263		0.0672596	NA	"hypothetical protein"
A591_A1198	ABUW_1264		-0.216739	0.336731	"putative N-acetyltransferase YedL"
A591_A1199	ABUW_1265		-0.333586	0.0396801	"peptidase S24-like protein"
A591_A1200	ABUW_1266		-0.0822571	NA	"putative N-acetyltransferase YedL"
A591_A1201	ABUW_1267		-0.0157501	NA	"putative N-acetyltransferase YedL"
A591_A1202	ABUW_1269		0.11072	NA	"putative N-acetyltransferase YedL"
A591_A1203	ABUW_1270		0.054148	NA	"bacteriophage replication protein O"
A591_A1204	ABUW_1271		-0.132895	NA	"dnaB_2, replicative DNA helicase"
A591_A1205	ABUW_1274		0.126655	NA	"putative N-acetyltransferase YedL"
A591_A1206			0.614383	NA	"putative N-acetyltransferase YedL"
A591_A1207			-0.106682	NA	"putative N-acetyltransferase YedL"
A591_A1208			-0.798143	NA	"hypothetical protein"
A591_A1209	ABUW_1278		0.17459	NA	"putative N-acetyltransferase YedL"
A591_A1210	ABUW_1279		0.0161019	NA	"putative N-acetyltransferase YedL"
A591_A1211	ABUW_1280		0.905058	NA	"PF04480 family protein"
A591_A1212	ABUW_1281		0.106418	0.819289	"putative N-acetyltransferase YedL"
A591_A1213	ABUW_1282		-0.252107	0.644096	"putative N-acetyltransferase YedL"
A591_A1214	ABUW_1284		0.0850586	0.756118	"putative N-acetyltransferase YedL"
A591_A1215	ABUW_1286		-0.967829	0.020294	"putative N-acetyltransferase YedL"
A591_A1216	ABUW_1288		-0.222023	0.411599	"putative N-acetyltransferase YedL"
A591_A1217	ABUW_1289		-0.187894	NA	"putative N-acetyltransferase YedL"
A591_A1218	ABUW_1290		0.320235	NA	"putative N-acetyltransferase YedL"
A591_A1219	ABUW_1291		-0.154975	NA	"PF10045 family protein"
A591_A1220	ABUW_1292		0.404522	NA	"putative N-acetyltransferase YedL"
A591_A1221	ABUW_1293		0.783575	0.327579	"PF13264 domain protein"
A591_A1222	ABUW_1294		0.190357	NA	"phage protein F-like protein"
A591_A1223	ABUW_1295		-0.232668	0.368725	"putative N-acetyltransferase YedL"
A591_A1224	ABUW_1296		-0.423412	NA	"putative N-acetyltransferase YedL"
A591_A1225	ABUW_1297		0.627171	NA	"putative N-acetyltransferase YedL"
A591_A1226	ABUW_1298		0.774427	NA	"putative N-acetyltransferase YedL"
A591_A1227	ABUW_1299		0.324188	NA	"putative N-acetyltransferase YedL"
A591_A1228	ABUW_1300		1.08101	NA	"putative stress-responsive nuclear envelope
A591_A1229	ABUW_1301		0.821962	NA	"putative N-acetyltransferase YedL"
A591_A1230	ABUW_1302		0.234377	NA	"putative N-acetyltransferase YedL"
A591_A1231	ABUW_1303		0.564131	NA	"putative N-acetyltransferase YedL"
A591_A1232	ABUW_1304		0.958294	NA	"putative N-acetyltransferase YedL"
A591_A1233	ABUW_1305		0.048657	NA	"putative N-acetyltransferase YedL"
A591_A1234	ABUW_0788		-0.0629053	NA	"putative N-acetyltransferase YedL"
A591_A1235	ABUW_1307		0.613723	NA	"putative N-acetyltransferase YedL"
A591_A1236	ABUW_1308		0.408591	NA	"putative N-acetyltransferase YedL"
A591_A1237	ABUW_0791		0.798625	NA	"putative N-acetyltransferase YedL"
A591_A1238	ABUW_1310		0.425574	NA	"putative N-acetyltransferase YedL"
A591_A1239	ABUW_1311		0.140876	0.567109	"PF12686 family protein"
A591_A1240	ABUW_1312		0.249415	0.262433	"putative N-acetyltransferase YedL"
A591_A1241	ABUW_1313		-0.0722917	0.910474	"putative N-acetyltransferase YedL"
A591_A1242	ABUW_1314		0.0737625	0.778551	"TBP-like domain protein"
A591_A1243	ABUW_1316		0.302708	0.364718	"tape measure domain protein"
A591_A1244	ABUW_1317		-0.0321325	0.967275	"putative N-acetyltransferase YedL"
A591_A1245	ABUW_1318		-0.0223279	0.939861	"putative N-acetyltransferase YedL"
A591_A1246	ABUW_1319		-0.148964	0.633028	"putative N-acetyltransferase YedL"
A591_A1247	ABUW_1320		0.362725	NA	"putative N-acetyltransferase YedL"
A591_A1248	ABUW_1321		0.231766	NA	"PF08875 domain protein"
A591_A1249	ABUW_1322		0.391535	NA	"putative N-acetyltransferase YedL"
A591_A1250	ABUW_1323		0.615334	0.468986	"putative N-acetyltransferase YedL"
A591_A1251	ABUW_1324		0.0250264	NA	"putative N-acetyltransferase YedL"
A591_A1252	ABUW_1325		0.236987	NA	"putative N-acetyltransferase YedL"
A591_A1253	ABUW_1326		0.191069	NA	"phage lysozyme"
A591_A1254	ABUW_1327		-0.107019	0.684606	"putative N-acetyltransferase YedL"
A591_A1255	ABUW_1330		0.417992	NA	"putative N-acetyltransferase YedL"
A591_A1256	ABUW_1331		-0.0305611	0.940164	"exonuclease"
A591_A1257	ABUW_1332		-0.0675482	0.876372	"secretory lipase"
A591_A1258			1.24615	NA	"putative N-acetyltransferase YedL"
A591_A1259	ABUW_1333		0.0487579	0.880066	"glyA, glycine hydroxymethyltransferase"
A591_A1260	ABUW_1334		0.0180911	0.980879	"oprC, outer membrane efflux protein OprC"
A591_A1261	ABUW_1335		0.305084	0.683963	"bpeF, multidrug efflux pump BpeF"
A591_A1262	ABUW_1336		0.273524	NA	"bpeE, multidrug efflux pump BpeE"
A591_A1263	ABUW_1338		0.0190946	0.967275	"LysR substrate-binding domain protein"
A591_A1264	ABUW_1339		-0.14901	0.83279	"argT, lysine/arginine/ornithine ABC transporter,
A591_A1265	ABUW_1340		0.455485	NA	"hisQ, histidine transport system permease protein HisQ"
A591_A1266	ABUW_1341		-0.0865556	NA	"hisM, histidine transport system permease protein HisM"
A591_A1267			-0.0399285	NA	"histidine ABC transporter, ATP-binding protein
A591_A1268	ABUW_1342		0.0398445	NA	"histidine ABC transporter, ATP-binding protein
A591_A1269	ABUW_1343		0.185285	0.652615	"multidrug resistance protein, SMR family"
A591_A1270	ABUW_1344		-0.029072	0.946332	"4Fe-4S dicluster domain protein"
A591_A1271	ABUW_1345		-0.241676	0.27849	"peptidase, U32 family"
A591_A1272	ABUW_1346		-0.257535	0.249415	"transcriptional regulator, GntR family"
A591_A1273	ABUW_1347		-0.237695	0.409154	"phenazine biosynthesis protein, PhzF family"
A591_A1274	ABUW_1348		0.0854363	0.790618	"ferredoxin--NADP(+) reductase"
A591_A1275	ABUW_1349		0.0319278	0.934802	"tsaA, tRNA-Thr(GGU) m(6)t(6)A37 methyltransferase TsaA"
A591_A1276	ABUW_1350		-0.235205	0.294038	"Mg2+ transporter-C, MgtC family"
A591_A1277	ABUW_1351	epsE_1	-0.0643607	0.831571	"type II/IV secretion system protein"
A591_A1278	ABUW_1352		0.684068	0.113231	"OB domain protein"
A591_A1279	ABUW_1353		0.165032	0.708107	"response regulator receiver domain protein"
A591_A1280	ABUW_1354		0.181464	0.498767	"GHKL domain protein"
A591_A1281	ABUW_1355	hemP	-0.576763	0.1413	"hemin uptake protein HemP"
A591_A1282	ABUW_1356		-0.0888994	0.805481	"thiamine monophosphate synthase/TENI"
A591_A1283	ABUW_1357		0.142491	0.405703	"putative lipoprotein"
A591_A1284	ABUW_1358		-0.0717302	0.720571	"mrcB, penicillin-binding protein 1B"
A591_A1285	ABUW_1359		-0.113348	0.511926	"putative inorganic polyphosphate/ATP-NAD kinase"
A591_A1286	ABUW_1360		-0.0285902	0.940164	"PF07023 family protein"
A591_A1287	ABUW_1361		-0.115936	0.639015	"glycosyltransferase family, helical bundle domain
A591_A1288	ABUW_1362		-0.0375519	0.882741	"dctA_1, aerobic C4-dicarboxylate transport protein"
A591_A1289	ABUW_1363		-0.0293291	0.939861	"putative acyl-CoA dehydrogenase"
A591_A1290	ABUW_1364		0.323573	0.321768	"putative esterase"
A591_A1291	ABUW_1365		0.0321108	0.88349	"pheA, chorismate mutase"
A591_A1292	ABUW_1366		-0.0702358	0.752566	"aroA, 3-phosphoshikimate 1-carboxyvinyltransferase"
A591_A1293	ABUW_1367		-0.0632346	0.900321	"putative N-acetyltransferase YedL"
A591_A1294	ABUW_1368		-0.181991	0.395085	"pepD, Xaa-His dipeptidase"
A591_A1295	ABUW_1369		-0.0698287	0.865769	"putative ribonuclease Z"
A591_A1296	ABUW_1370		0.0956624	0.754607	"alpha/beta hydrolase family protein"
A591_A1297	ABUW_1371		0.082567	0.769987	"PF03883 family protein"
A591_A1298	ABUW_1372		0.0686017	0.824991	"thiG, thiazole biosynthesis protein ThiG"
A591_A1299	ABUW_1373		-0.00410263	0.994219	"thiS, thiamine biosynthesis protein ThiS"
A591_A1300	ABUW_1374		0.137935	0.64592	"PF04241 family protein"
A591_A1301	ABUW_1375		0.058834	0.753717	"rpoH, alternative sigma factor RpoH"
A591_A1302	ABUW_1376		-0.0863073	0.753717	"sulfurtransferase TusA"
A591_A1303	ABUW_1377		-0.0395845	0.939861	"cspG_1, cold shock-like protein CspG"
A591_A1304	ABUW_1378		-0.0383897	0.859132	"DEAD/DEAH box helicase"
A591_A1305	ABUW_1379		-0.167233	0.691201	"putative lipoprotein"
A591_A1306	ABUW_1380		0.0188262	0.949912	"putative NAD(P)H nitroreductase YdjA"
A591_A1307	ABUW_1381		-0.0644628	0.748207	"glycerol-3-phosphate dehydrogenase (NAD(+))"
A591_A1308	ABUW_1382		0.0592637	0.819289	"putative phosphohistidine phosphatase SixA"
A591_A1309	ABUW_1383		-0.0879494	0.72068	"site-specific recombinase, phage integrase
A591_A1310			1.00396	NA	"transposase, IS256 family"
A591_A1311			0.036425	NA	"putative N-acetyltransferase YedL"
A591_A1312	ABUW_1386		0.262133	NA	"putative N-acetyltransferase YedL"
A591_A1313	ABUW_1387		0.273321	NA	"hypothetical protein"
A591_A1314	ABUW_1388		-0.0176719	NA	"putative N-acetyltransferase YedL"
A591_A1315	ABUW_1389		0.34488	NA	"putative N-acetyltransferase YedL"
A591_A1316	ABUW_1390		-0.254076	NA	"hypothetical protein"
A591_A1317	ABUW_1391		0.0253063	NA	"YqaJ-like viral recombinase domain protein"
A591_A1318	ABUW_1392		-0.0166353	NA	"bet, phage recombination protein Bet"
A591_A1319	ABUW_1393		0.609736	NA	"putative N-acetyltransferase YedL"
A591_A1320	ABUW_1394		1.00652	NA	"putative N-acetyltransferase YedL"
A591_A1321	ABUW_1395		0.655988	NA	"putative N-acetyltransferase YedL"
A591_A1322	ABUW_1396		0.872513	NA	"hypothetical protein"
A591_A1323	ABUW_1397		-0.558199	NA	"putative N-acetyltransferase YedL"
A591_A1324	ABUW_1398		-0.00671128	NA	"hypothetical protein"
A591_A1325	ABUW_1399		0.190439	0.429933	"hypothetical protein"
A591_A1326	ABUW_1400		0.306111	0.179351	"DNA-binding helix-turn-helix protein"
A591_A1327	ABUW_1401		0.34998	NA	"regulatory protein cro family protein"
A591_A1328	ABUW_1403		-0.185679	NA	"putative N-acetyltransferase YedL"
A591_A1329	ABUW_1404		0.408306	NA	"putative N-acetyltransferase YedL"
A591_A1330	ABUW_1406		-0.0352229	NA	"hypothetical protein"
A591_A1331	ABUW_1407		0.570778	NA	"putative N-acetyltransferase YedL"
A591_A1332	ABUW_1408		-1.04919	NA	"putative N-acetyltransferase YedL"
A591_A1333	ABUW_1409		-0.0215775	NA	"putative N-acetyltransferase YedL"
A591_A1334	ABUW_1410		1.1476	NA	"putative N-acetyltransferase YedL"
A591_A1335			0.344042	NA	"putative N-acetyltransferase YedL"
A591_A1336			0.625616	NA	"putative N-acetyltransferase YedL"
A591_A1337	ABUW_1277		0.31395	NA	"putative N-acetyltransferase YedL"
A591_A1338	ABUW_1414		0.0603699	NA	"putative N-acetyltransferase YedL"
A591_A1339	ABUW_1415		0.64004	NA	"putative N-acetyltransferase YedL"
A591_A1340	ABUW_1416		0.149851	NA	"putative N-acetyltransferase YedL"
A591_A1341	ABUW_1418		1.13088	NA	"putative N-acetyltransferase YedL"
A591_A1342	ABUW_1419		2.03111	NA	"putative N-acetyltransferase YedL"
A591_A1343	ABUW_1420		0.76924	NA	"bacteriophage head to tail connecting protein"
A591_A1344	ABUW_1421		0.859119	NA	"putative N-acetyltransferase YedL"
A591_A1345	ABUW_1422		0.665411	NA	"putative N-acetyltransferase YedL"
A591_A1346	ABUW_1423		0.571688	NA	"putative N-acetyltransferase YedL"
A591_A1347	ABUW_1424		1.21945	NA	"putative N-acetyltransferase YedL"
A591_A1348	ABUW_1425		1.42771	NA	"putative N-acetyltransferase YedL"
A591_A1349	ABUW_1426		0.698993	NA	"carbohydrate-binding domain protein"
A591_A1350	ABUW_1427		1.50498	NA	"acetyltransferase, GNAT family"
A591_A1351	ABUW_1428		1.89106	NA	"putative N-acetyltransferase YedL"
A591_A1352	ABUW_1429		0.317254	0.516141	"putative N-acetyltransferase YedL"
A591_A1353	ABUW_1430		0.188608	0.784624	"transglycosylase SLT domain protein"
A591_A1354	ABUW_1431		-0.261715	0.0511497	"hypothetical protein"
A591_A1355	ABUW_1432		-0.359167	0.149333	"hypothetical protein"
A591_A1356	ABUW_1433		0.318317	0.525482	"putative N-acetyltransferase YedL"
A591_A1357	ABUW_1435		0.652366	NA	"putative N-acetyltransferase YedL"
A591_A1358	ABUW_1436		0.173797	NA	"putative N-acetyltransferase YedL"
A591_A1359	ABUW_1437		0.0623959	0.880066	"putative N-acetyltransferase YedL"
A591_A1360	ABUW_1438		0.00636276	0.9972	"acyltransferase"
A591_A1361	ABUW_1439		0.902027	NA	"putative N-acetyltransferase YedL"
A591_A1362	ABUW_1440		0.590247	NA	"glycoside hydrolase, family 108"
A591_A1363	ABUW_1441		-0.085069	0.889627	"putative N-acetyltransferase YedL"
A591_A1364	ABUW_1442		0.0466805	0.802629	"putative type II secretion system protein L"
A591_A1365	ABUW_1443	gspM	-0.157775	0.446383	"type II secretion system protein M"
A591_A1366	ABUW_1444		-0.291876	0.0660281	"pyrD, dihydroorotate dehydrogenase (fumarate)"
A591_A1367	ABUW_1445		-0.641194	0.00584124	"putative colicin V production protein"
A591_A1368	ABUW_1446		-0.294398	0.262433	"purF, amidophosphoribosyltransferase"
A591_A1369	ABUW_1447		-0.187925	0.154952	"peptidase, M48 domain protein"
A591_A1370	ABUW_1448		-0.174224	0.421452	"putative N-acetyltransferase YedL"
A591_A1371	ABUW_1449		-0.0930034	0.747013	"NADP oxidoreductase coenzyme F420-dependent"
A591_A1372	ABUW_1450		-0.0382477	0.889627	"peptidase, M48 family"
A591_A1373	ABUW_1451		0.0123218	0.967275	"YqeY-like protein"
A591_A1374	ABUW_1452		0.104328	0.708107	"rpsU, ribosomal protein S21"
A591_A1375	ABUW_1453		-0.135086	0.468986	"tsaD, tRNA threonylcarbamoyl adenosine modification
A591_A1376	ABUW_1454		0.1277	NA	"putative N-acetyltransferase YedL"
A591_A1377	ABUW_1455		0.0164633	0.979557	"PF05673 family protein"
A591_A1378	ABUW_1456		-0.0985661	0.693826	"PF11815 domain protein"
A591_A1379	ABUW_1457		0.0608463	0.880066	"kinase domain protein"
A591_A1380	ABUW_1462		0.102846	0.747013	"LysR substrate-binding domain protein"
A591_A1381	ABUW_1463		0.364381	0.426728	"beta-alanine--pyruvate transaminase"
A591_A1382	ABUW_1464		-0.605838	0.00780551	"mmsA_1, methylmalonate-semialdehyde dehydrogenase
A591_A1383	ABUW_1465		-0.310436	0.513309	"putative GABA permease"
A591_A1384	ABUW_1466		-0.93167	0.0577406	"PF09939 family protein"
A591_A1385	ABUW_1467		-0.810961	0.0128423	"putative N-acetyltransferase YedL"
A591_A1386	ABUW_1468		-1.01563	0.00153668	"N-acetylglucosaminylphosphatidylinositol
A591_A1387	ABUW_1469	prmA	-1.11658	0.000513872	"ribosomal protein L11 methyltransferase-like
A591_A1388	ABUW_1470	pgaC	-1.02156	0.0011728	"glycosyltransferase, group 2 family protein"
A591_A1389	ABUW_1471		-1.15026	0.0659194	"OB domain protein"
A591_A1390	ABUW_1472		0.132195	0.816212	"sensors of blue-light using FAD"
A591_A1391	ABUW_1473		-0.114396	NA	"putative N-acetyltransferase YedL"
A591_A1392	ABUW_1474		0.471351	NA	"translocator protein, LysE family"
A591_A1393	ABUW_1475		-0.134628	0.7946	"AraC-like ligand binding domain protein"
A591_A1394	ABUW_1476	phaC	1.78342	0.00192879	"phaC, poly(R)-hydroxyalkanoic acid synthase, class III,
A591_A1395	ABUW_1477		0.1157	0.78343	"gltS, sodium/glutamate symporter"
A591_A1396	ABUW_1478		0.14396	0.755994	"putative cyclase"
A591_A1397	ABUW_1479		0.036205	0.930965	"putative als operon regulatory protein AlsR"
A591_A1398	ABUW_1480		0.186571	NA	"oxidoreductase, aldo/keto reductase family
A591_A1399	ABUW_1481		0.458686	NA	"KR domain protein"
A591_A1400	ABUW_1482		0.0844518	0.865769	"polyketide cyclase/dehydrase and lipid transport"
A591_A1401	ABUW_1483		0.297346	0.433029	"PF05673 family protein"
A591_A1402	ABUW_1484		-0.0290914	NA	"FCD domain protein"
A591_A1403	ABUW_1485		-0.57037	NA	"putative N-acetyltransferase YedL"
A591_A1404	ABUW_1486		-0.0460402	0.974976	"transcriptional regulator, TetR family"
A591_A1405	ABUW_1487	csuB	-1.33818	0.00919497	"spore coat protein, U domain family"
A591_A1406	ABUW_1488		-0.737134	0.411599	"spore coat protein, U domain family"
A591_A1407	ABUW_1489		-1.1158	0.0583604	"spore coat protein, U domain family"
A591_A1408	ABUW_1490		-0.992422	0.0583604	"PapD pilus/flagellar-assembly chaperone
A591_A1409	ABUW_1491		-0.706715	0.0388177	"chaperone-usher secretion system usher protein"
A591_A1410	ABUW_1492		-0.470229	0.401645	"csuE, protein CsuE"
A591_A1411	ABUW_1493		0.107804	0.780552	"putative N-acetyltransferase YedL"
A591_A1412	ABUW_1494		-0.14844	NA	"putative N-acetyltransferase YedL"
A591_A1413	ABUW_1495		0.649077	NA	"putative N-acetyltransferase YedL"
A591_A1414	ABUW_1496		0.170474	0.468986	"proP, proline porter II"
A591_A1415	ABUW_1498		0.377683	NA	"transcriptional regulator, TetR family"
A591_A1416	ABUW_1499		0.164423	0.693383	"EamA-like transporter family protein"
A591_A1417			0.424467	NA	"putative N-acetyltransferase YedL"
A591_A1418	ABUW_1500		-0.00179968	0.999663	"paraquat-inducible protein A"
A591_A1419	ABUW_1501		0.0881591	0.793307	"paraquat-inducible protein A"
A591_A1420	ABUW_1502		0.0261863	0.900737	"putative N-acetyltransferase YedL"
A591_A1421	ABUW_1503		-0.077605	0.83119	"PF03886 family protein"
A591_A1422	ABUW_1504		0.0885805	NA	"uraH_2, hydroxyisourate hydrolase"
A591_A1423	ABUW_1505		0.220241	NA	"PF03928 domain protein"
A591_A1424	ABUW_1506		0.0703646	0.873051	"irlR_1, transcriptional activator protein Irlr"
A591_A1425	ABUW_1507		-6.98492e-06	0.999968	"heavy metal sensor kinase"
A591_A1426	ABUW_1508		0.604975	NA	"lipocalin-like protein"
A591_A1427	ABUW_1509		0.72451	NA	"stearoyl-CoA 9-desaturase"
A591_A1428	ABUW_1510		0.301664	NA	"NAD(P)-binding Rossmann-like domain protein"
A591_A1429	ABUW_1511		0.303296	NA	"PF07103 family protein"
A591_A1430	ABUW_1512		0.447289	NA	"cyclopropane-fatty-acyl-phospholipid synthase"
A591_A1431			0.164494	NA	"PF06966 family protein"
A591_A1432			-0.32882	0.1413	"cyclopropane-fatty-acyl-phospholipid synthase"
A591_A1433	ABUW_1514		-0.0628025	0.866928	"histidine kinase A phosphoacceptor domain
A591_A1434	ABUW_1515		0.0800487	0.833723	"response regulator receiver domain protein"
A591_A1435	ABUW_1516		0.281822	NA	"putative N-acetyltransferase YedL"
A591_A1436	ABUW_1517		-0.438147	NA	"putative lipoprotein"
A591_A1437	ABUW_1518		0.0932257	0.883735	"acetyltransferase (GNAT) domain protein"
A591_A1438	ABUW_1519		-0.154302	0.616894	"aspartate racemase"
A591_A1439	ABUW_1520		0.156235	0.567109	"putative inner membrane protein YddG"
A591_A1440	ABUW_1521		-0.255852	0.192665	"L-sorbosone dehydrogenase"
A591_A1441	ABUW_1522		-0.233988	0.271459	"acetyltransferase (GNAT) domain protein"
A591_A1442	ABUW_1523		0.126491	NA	"transporter, major facilitator family protein"
A591_A1443	ABUW_1524		0.347577	0.32638	"transcriptional regulator, TetR family"
A591_A1444	ABUW_1525		0.16959	0.590913	"putative aerobic C4-dicarboxylate transport
A591_A1445	ABUW_1526		-0.826082	0.0019802	"putative N-acetyltransferase YedL"
A591_A1446	ABUW_1527		-0.164092	0.363335	"gloB, hydroxyacylglutathione hydrolase"
A591_A1447	ABUW_1528		-0.0129993	0.966725	"ABC transporter, permease protein"
A591_A1448	ABUW_1529		0.0439211	0.873051	"ABC transporter, ATP-binding protein"
A591_A1449	ABUW_1530		-0.00606786	0.985021	"NLPA lipoprotein"
A591_A1450	ABUW_1531		0.0203738	0.942986	"purD, phosphoribosylamine--glycine ligase"
A591_A1451	ABUW_1532		0.0278328	0.907861	"purH, phosphoribosylaminoimidazolecarboxamide
A591_A1452	ABUW_1533		0.0607446	0.827573	"transcriptional regulator, Fis family"
A591_A1453	ABUW_1534		0.015631	0.960861	"PF11906 family protein"
A591_A1454	ABUW_1535		0.0710754	0.804933	"prmA, ribosomal protein L11 methyltransferase"
A591_A1455	ABUW_1536		-0.967487	0.00565929	"putative N-acetyltransferase YedL"
A591_A1456	ABUW_1537		-0.0829469	0.818889	"gidA, tRNA uridine 5-carboxymethylaminomethyl
A591_A1457			-0.180165	NA	"putative N-acetyltransferase YedL"
A591_A1458	ABUW_1539		0.0389347	0.876372	"mdcH_1, malonate decarboxylase, epsilon subunit"
A591_A1459	ABUW_1540		-0.428111	0.113862	"circularly permuted ATPgrasp domain protein"
A591_A1460	ABUW_1541		-0.358626	0.157198	"PF04168 domain protein"
A591_A1461	ABUW_1542		-0.41052	0.0398338	"transglutaminase-like protein"
A591_A1462	ABUW_1543		-0.420277	0.0290094	"proteasome subunit domain protein"
A591_A1463	ABUW_1544		0.0867826	0.765509	"alr_1, alanine racemase"
A591_A1464	ABUW_1545		-0.104734	0.527734	"dnaB_3, replicative DNA helicase"
A591_A1465	ABUW_1546		0.0538958	0.913879	"rplI, ribosomal protein L9"
A591_A1466	ABUW_1547		0.154006	0.569255	"rpsR, ribosomal protein S18"
A591_A1467	ABUW_1548		0.0764734	0.768611	"rpsF, ribosomal protein S6"
A591_A1468	ABUW_1549		0.0413892	0.865769	"cyoE, protoheme IX farnesyltransferase"
A591_A1469	ABUW_1550		-0.214952	0.638162	"cyoD, cytochrome o ubiquinol oxidase, subunit IV"
A591_A1470	ABUW_1551		-0.264572	0.284567	"cyoC, cytochrome o ubiquinol oxidase, subunit III"
A591_A1471	ABUW_1552		-0.0862806	0.768611	"cyoB, cytochrome o ubiquinol oxidase, subunit I"
A591_A1472	ABUW_1553		-0.0481542	0.804933	"cyoA, ubiquinol oxidase, subunit II"
A591_A1473	ABUW_1554		0.0689603	0.791058	"RDD family protein"
A591_A1474	ABUW_1555		-0.127246	0.409154	"ppsA, pyruvate, water dikinase"
A591_A1475	ABUW_1556		0.0419504	0.888544	"putative phosphotransferase YdiA"
A591_A1476	ABUW_1557		0.31239	0.116176	"pgaA, poly-beta-1,6 N-acetyl-D-glucosamine export porin
A591_A1477	ABUW_1558		0.167887	0.568217	"poly-beta-1,6-N-acetyl-D-glucosamine pgaA
A591_A1478	ABUW_1559		0.302189	0.441929	"pgaC_1, poly-beta-1,6 N-acetyl-D-glucosamine synthase"
A591_A1479	ABUW_1560		-0.116059	NA	"pgaD, poly-beta-1,6-N-acetyl-D-glucosamine biosynthesis
A591_A1480	ABUW_1561		-0.177139	0.607665	"putative N-acetyltransferase YedL"
A591_A1481	ABUW_1562		0.398548	0.0539382	"luciferase family oxidoreductase, group 1"
A591_A1482	ABUW_1563		0.547997	0.294038	"putative N-acetyltransferase YedL"
A591_A1483	ABUW_1564		0.452931	0.120999	"putative N-acetyltransferase YedL"
A591_A1484	ABUW_1565		-0.148207	0.644096	"LysR substrate-binding domain protein"
A591_A1485	ABUW_1566		-0.11156	0.835573	"DJ-1/PfpI family protein"
A591_A1486	ABUW_1567		-0.0911021	0.752566	"prfA, peptide chain release factor 1"
A591_A1487	ABUW_1568		-0.11575	0.752566	"prmC, protein-(glutamine-N5) methyltransferase, release
A591_A1488	ABUW_1569		0.0279065	NA	"ABC transporter, permease protein"
A591_A1489	ABUW_1570		0.152037	NA	"ABC transporter, substrate-binding protein,
A591_A1490	ABUW_1571		0.113659	0.722381	"transcription regulator AraC N-terminal
A591_A1491	ABUW_1572		-0.291297	0.526387	"KR domain protein"
A591_A1492	ABUW_1573		-0.270472	0.56299	"putative acyl-CoA dehydrogenase"
A591_A1493	ABUW_1574		-0.357785	0.504433	"AMP-binding enzyme"
A591_A1494	ABUW_1575		0.037686	0.909085	"flavin reductase-like protein"
A591_A1495	ABUW_1576		-0.0703719	0.752566	"ThiF family protein"
A591_A1496	ABUW_1577		-0.132774	0.320273	"ABC1 family protein"
A591_A1497	ABUW_1578		0.0296294	0.9264	"folB, dihydroneopterin aldolase"
A591_A1498	ABUW_1579		-0.00165468	0.999688	"folK_1, 2-amino-4-hydroxy-6-hydroxymethyldihydropteridine
A591_A1499	ABUW_1581		0.249436	0.739925	"kdpA, K+-transporting ATPase, A subunit"
A591_A1500	ABUW_1582		0.0173563	0.983273	"kdpB, K+-transporting ATPase, B subunit"
A591_A1501	ABUW_1583		0.163115	NA	"kdpC, K+-transporting ATPase, C subunit"
A591_A1502	ABUW_1584		-0.10905	0.61221	"osmosensitive K+ channel His kinase sensor domain
A591_A1503	ABUW_1585		0.135652	0.63067	"response regulator receiver domain protein"
A591_A1504	ABUW_1586		0.480603	NA	"glutamine synthetase catalytic domain protein"
A591_A1505	ABUW_1587		0.383772	0.0513709	"PF10973 family protein"
A591_A1506	ABUW_1588		-0.155695	0.467047	"coq, 2-nonaprenyl-3-methyl-6-methoxy-1,4-benzoquinol
A591_A1507	ABUW_1589		0.0359571	0.880066	"transporter, major facilitator family protein"
A591_A1508	ABUW_1590		-0.098345	0.63356	"outer membrane protein, OMP85 family"
A591_A1509	ABUW_1591		-0.296245	0.00974605	"PF04357 family protein"
A591_A1510	ABUW_1592		0.112092	0.752566	"putative lipoprotein"
A591_A1511	ABUW_1593		-0.267707	0.332222	"acnB, aconitate hydratase 2"
A591_A1512	ABUW_1594		-0.205215	0.395373	"putative N-acetyltransferase YedL"
A591_A1513	ABUW_1595		0.0179227	0.942986	"transporter, cation channel family protein"
A591_A1514	ABUW_1596		0.234097	0.364128	"transporter, major facilitator family protein"
A591_A1515	ABUW_1597		-0.0162291	0.988811	"putative N-acetyltransferase YedL"
A591_A1516	ABUW_1598		0.156885	0.789649	"PF10670 domain protein"
A591_A1517	ABUW_1599		0.0678852	0.865769	"LysR substrate-binding domain protein"
A591_A1518	ABUW_1600		-0.271431	0.363335	"PF04284 family protein"
A591_A1519	ABUW_1601		-0.124392	0.769566	"putative N-acetyltransferase YedL"
A591_A1520			0.207206	NA	"putative N-acetyltransferase YedL"
A591_A1521	ABUW_1602		-0.188365	0.321768	"pseudouridylate synthase"
A591_A1522	ABUW_1603		-0.298515	0.269376	"FR47-like protein"
A591_A1523	ABUW_1604		-0.131471	0.709358	"addiction module antitoxin, RelB/DinJ family"
A591_A1524	ABUW_1605		0.17831	0.567109	"pseudouridine synthase, RluA family"
A591_A1525	ABUW_1606		0.0205269	0.942986	"tRNA threonylcarbamoyl adenosine modification
A591_A1526	ABUW_1607		-0.102042	0.611213	"DNA mismatch repair protein MutL"
A591_A1527	ABUW_1608		-0.358554	0.102673	"miaA, tRNA dimethylallyltransferase"
A591_A1528	ABUW_1609		-0.30991	0.468986	"hfq, RNA chaperone Hfq"
A591_A1529	ABUW_1610		-0.0385065	0.951551	"EamA-like transporter family protein"
A591_A1530	ABUW_1611		-0.131277	0.65976	"putative oxygen-insensitive NAD(P)H
A591_A1531	ABUW_1612		0.73117	NA	"putative N-acetyltransferase YedL"
A591_A1532	ABUW_1613		0.0175312	0.958465	"lpxH, UDP-2,3-diacylglucosamine diphosphatase"
A591_A1533	ABUW_1614		0.0243525	0.957779	"peptidyl-prolyl cis-trans isomerase,
A591_A1534	ABUW_1615		-0.117589	0.571741	"glnS, glutamine--tRNA ligase"
A591_A1535	ABUW_1617		0.0931418	0.708393	"class I glutamine amidotransferase"
A591_A1536	ABUW_1618		-0.00942383	NA	"eutC, ethanolamine ammonia-lyase, light subunit"
A591_A1537	ABUW_1619		-0.00220742	NA	"eutB, ethanolamine ammonia-lyase, large subunit"
A591_A1538	ABUW_1620		0.515731	NA	"eat, ethanolamine permease"
A591_A1539	ABUW_1621		-0.64602	0.06929	"aldehyde dehydrogenase (NAD) family protein"
A591_A1540	ABUW_1622		-0.216055	0.363335	"putative N-acetyltransferase YedL"
A591_A1541			0.149159	NA	"hypothetical protein"
A591_A1542	ABUW_1623		-0.242612	0.136968	"alpha/beta hydrolase family protein"
A591_A1543	ABUW_1624		-0.636531	0.199948	"alcohol dehydrogenase, iron-dependent"
A591_A1544	ABUW_1625		-0.0959461	0.532749	"DNA-binding helix-turn-helix protein"
A591_A1545	ABUW_1626		0.00474747	0.991868	"hpcD, 5-carboxymethyl-2-hydroxymuconate delta
A591_A1546	ABUW_1627		0.161666	0.44817	"putative hydroxyethylthiazole kinase"
A591_A1547	ABUW_1628		0.00150918	0.999543	"putative N-acetyltransferase YedL"
A591_A1548	ABUW_1629		-1.32501	0.00427349	"putative N-acetyltransferase YedL"
A591_A1549	ABUW_1630		-0.378266	0.0117239	"pepN, membrane alanyl aminopeptidase"
A591_A1550	ABUW_1631		-0.820804	0.1413	"spore coat protein, U domain family"
A591_A1551	ABUW_1632		-0.610175	0.101091	"PapD pilus/flagellar-assembly chaperone
A591_A1552	ABUW_1633		-0.533489	0.125974	"chaperone-usher secretion system usher protein"
A591_A1553	ABUW_1634		-0.540321	0.116176	"spore coat protein, U domain family"
A591_A1554	ABUW_1635		-0.217748	0.614204	"glutathione S-transferase"
A591_A1555	ABUW_1636		-0.463507	0.203839	"KR domain protein"
A591_A1556	ABUW_1637		-0.431098	0.230851	"putative N-acetyltransferase YedL"
A591_A1557	ABUW_1638		-0.120611	0.768611	"putative chorismate mutase"
A591_A1558	ABUW_1639		-0.0367747	0.940834	"putative leucine-responsive regulatory protein"
A591_A1559	ABUW_1641		0.0694321	NA	"putative N-acetyltransferase YedL"
A591_A1560	ABUW_1642		1.36802	NA	"AAA domain protein"
A591_A1561	ABUW_1643		0.178767	NA	"putative N-acetyltransferase YedL"
A591_A1562	ABUW_1644		0.21239	0.685239	"putative N-acetyltransferase YedL"
A591_A1563	ABUW_1645		0.0816238	NA	"transcriptional regulator, TetR family"
A591_A1564	ABUW_1646		-0.130959	0.640067	"TonB-dependent siderophore receptor"
A591_A1565			0.155173	NA	"putative N-acetyltransferase YedL"
A591_A1566	ABUW_1648		0.0703716	0.838854	"transporter, small conductance mechanosensitive
A591_A1567	ABUW_1649		-0.636029	0.00236834	"putative N-acetyltransferase YedL"
A591_A1568	ABUW_1651		-1.04082	0.218263	"putative N-acetyltransferase YedL"
A591_A1569	ABUW_1652		-0.216318	0.620388	"putative N-acetyltransferase YedL"
A591_A1570			0.311287	0.432744	"putative N-acetyltransferase YedL"
A591_A1571	ABUW_1653		0.640357	NA	"putative N-acetyltransferase YedL"
A591_A1572	ABUW_1654		0.132881	0.731335	"acetyltransferase (GNAT) domain protein"
A591_A1573	ABUW_1655		0.191704	0.784416	"TonB-dependent siderophore receptor"
A591_A1574	ABUW_1656		0.307001	0.320417	"OmpW family protein"
A591_A1575	ABUW_1657		-0.600828	NA	"putative lipoprotein"
A591_A1576			0.214547	NA	"putative N-acetyltransferase YedL"
A591_A1577	ABUW_1659		-0.845381	0.0495405	"putative N-acetyltransferase YedL"
A591_A1578	ABUW_1660		0.334688	0.11425	"ABC transporter, ATP-binding protein"
A591_A1579	ABUW_1661		-0.554566	0.1413	"universal stress family protein"
A591_A1580	ABUW_1662		-0.0618393	NA	"putative N-acetyltransferase YedL"
A591_A1581	ABUW_1663		0.489711	NA	"putative N-acetyltransferase YedL"
A591_A1582	ABUW_1664		-0.193215	0.355252	"RDD family protein"
A591_A1583	ABUW_1666		0.293767	0.468786	"mgtA, magnesium-importing ATPase"
A591_A1584	ABUW_1667		0.422467	NA	"Mg2+ transporter-C, MgtC domain protein"
A591_A1585	ABUW_1668		-0.297146	0.443265	"benzoate transporter"
A591_A1586	ABUW_1669		0.442131	NA	"putative leucine responsive regulatory protein"
A591_A1587	ABUW_1670		0.160838	0.567312	"putative leucine efflux protein"
A591_A1588	ABUW_1671		0.094257	0.789542	"tal, transaldolase"
A591_A1589	ABUW_1673		0.314322	0.61336	"transmembrane pair family protein"
A591_A1590	ABUW_1672		-0.128804	NA	"LysR substrate-binding domain protein"
A591_A1591	ABUW_1674	fadA	1.37867	0.0279507	"acetyl-CoA C-acyltransferase"
A591_A1592	ABUW_1675	kar	1.17538	0.0248111	"KR domain protein"
A591_A1593	ABUW_1676		0.491465	0.0321081	"MaoC-like protein"
A591_A1594	ABUW_1677		0.169731	0.446383	"beta-lactamase"
A591_A1595	ABUW_1678		0.013539	0.960522	"transcriptional regulator, TetR family"
A591_A1596	ABUW_1679		-0.0384728	0.889627	"transporter, major facilitator family protein"
A591_A1597	ABUW_1680		-0.05364	0.820251	"dnaX, DNA polymerase III, subunit gamma and tau"
A591_A1598			0.0881295	NA	"putative lipoprotein"
A591_A1599	ABUW_1682		0.169571	0.752566	"phospholipase C, phosphocholine-specific"
A591_A1600	ABUW_1683		-0.094375	0.789649	"acyl-CoA thioester hydrolase, YbgC/YbaW family"
A591_A1601	ABUW_1684		-0.0910701	0.651256	"alcohol dehydrogenase, iron-dependent"
A591_A1602	ABUW_1685		0.0480746	0.873051	"lactonase, 7-bladed beta-propeller"
A591_A1603	ABUW_1686		0.275307	0.121608	"low molecular weight phosphotyrosine protein
A591_A1604	ABUW_1687		0.154764	0.364128	"murB, UDP-N-acetylmuramate dehydrogenase"
A591_A1605	ABUW_1688		0.0243395	0.921494	"putative lipoprotein"
A591_A1606	ABUW_1689		-0.0688056	0.789542	"putative lysophospholipase"
A591_A1607	ABUW_1690		-0.0667806	0.784416	"glutamate synthase domain protein"
A591_A1608	ABUW_1691		0.0275504	0.948593	"PepSY domain protein"
A591_A1609			0.291889	NA	"putative N-acetyltransferase YedL"
A591_A1610	ABUW_1692		0.075907	0.844489	"transcriptional regulator, TetR family"
A591_A1611	ABUW_1693		-0.0892689	0.739925	"putative N-acetyltransferase YedL"
A591_A1612	ABUW_1694		-0.0205184	0.951693	"transporter, major facilitator family protein"
A591_A1613	ABUW_1695		-0.175891	0.577563	"putative lipoprotein"
A591_A1614	ABUW_1696		-0.0621667	0.913699	"accC, acetyl-CoA carboxylase, biotin carboxylase
A591_A1615	ABUW_1697		-0.0854151	0.880066	"accB, acetyl-CoA carboxylase, biotin carboxyl carrier
A591_A1616	ABUW_1698		-0.400795	0.350203	"aroQ, 3-dehydroquinate dehydratase, type II"
A591_A1617	ABUW_1699		0.119922	NA	"ImpB/MucB/SamB family protein"
A591_A1618	ABUW_1701		-0.0388267	NA	"NMT1-like family protein"
A591_A1619	ABUW_1702		-0.234602	NA	"ANTAR domain protein"
A591_A1620	ABUW_1703		0.0227822	NA	"putative N-acetyltransferase YedL"
A591_A1621	ABUW_1704		0.419591	0.622614	"nirB, nitrite reductase [NAD(P)H], large subunit"
A591_A1622	ABUW_1705		0.214941	NA	"nirD, nitrite reductase [NAD(P)H], small subunit"
A591_A1623	ABUW_1706		0.105545	0.75498	"putative nitrate reductase"
A591_A1624	ABUW_1707		0.696309	NA	"MobA-like NTP transferase domain protein"
A591_A1625	ABUW_1708		0.0882805	0.784624	"molybdopterin oxidoreductase"
A591_A1626	ABUW_1709		-0.278575	0.138702	"moaA, molybdenum cofactor biosynthesis protein A"
A591_A1627	ABUW_1710		-0.273887	0.305443	"ThiS family protein"
A591_A1628	ABUW_1711		-0.266484	0.121165	"moaE, molybdopterin converting factor, subunit 2"
A591_A1629	ABUW_1712		-0.183964	0.368725	"putative molybdenum cofactor biosynthesis protein
A591_A1630	ABUW_1713		-0.108108	0.513125	"molybdopterin biosynthesis protein MoeA"
A591_A1631	ABUW_1714		-0.0662268	0.810585	"transcriptional regulator, HxlR family"
A591_A1632	ABUW_1715		-0.114752	0.723917	"transcriptional regulator, GntR family"
A591_A1633	ABUW_1716		0.393661	0.534906	"EamA-like transporter family protein"
A591_A1634	ABUW_1717		0.0288337	0.940164	"tusE, sulfur relay protein, TusE/DsrC/DsvC family"
A591_A1635	ABUW_1718		0.0932715	0.873051	"putative N-acetyltransferase YedL"
A591_A1636	ABUW_1719		0.245418	0.476553	"putative N-acetyltransferase YedL"
A591_A1637	ABUW_1720		0.174285	0.552049	"tusD, sulfur relay protein TusD/DsrE"
A591_A1638	ABUW_1721		-0.198142	0.428855	"putative UDP-glucose 4-epimerase GalE"
A591_A1639	ABUW_1722		-0.310992	0.0549217	"fumC, fumarate hydratase, class II"
A591_A1640	ABUW_1723		-0.491879	0.0262922	"putative N-acetyltransferase YedL"
A591_A1641	ABUW_1724		0.137167	0.708107	"putative N-acetyltransferase YedL"
A591_A1642	ABUW_1725		0.0822251	0.747457	"putative N-acetyltransferase YedL"
A591_A1643	ABUW_1726		-0.543488	0.0020889	"FAD dependent oxidoreductase"
A591_A1644	ABUW_1727		-0.0508681	0.876372	"putative N-acetyltransferase YedL"
A591_A1645	ABUW_1728		-0.0873297	0.789649	"ispF, 2-C-methyl-D-erythritol 2,4-cyclodiphosphate
A591_A1646	ABUW_1729		-0.0234996	0.957779	"putative N-acetyltransferase YedL"
A591_A1647	ABUW_1730		0.0407533	0.816212	"argF, ornithine carbamoyltransferase"
A591_A1648	ABUW_1731		0.123622	0.591602	"transcriptional regulator, TetR family"
A591_A1649	ABUW_1732		0.0038632	0.995421	"ntrC, nitrogen regulation protein"
A591_A1650	ABUW_1733		-0.151068	0.619294	"putative nitrogen regulation protein NR(II)"
A591_A1651			-0.446494	NA	"putative N-acetyltransferase YedL"
A591_A1652	ABUW_1734		0.0730242	0.791058	"rimO, ribosomal protein S12 methylthiotransferase RimO"
A591_A1653	ABUW_1735		0.0756579	0.781831	"pyrH, UMP kinase"
A591_A1654	ABUW_1736		-0.040089	0.899771	"frr, ribosome recycling factor"
A591_A1655	ABUW_1737		0.0494402	0.873051	"uppS, di-trans,poly-cis-decaprenylcistransferase"
A591_A1656	ABUW_1738		0.0368646	0.900737	"cdsA, phosphatidate cytidylyltransferase"
A591_A1657	ABUW_1739		0.0241728	0.936943	"dxr, 1-deoxy-D-xylulose 5-phosphate reductoisomerase"
A591_A1658	ABUW_1740		0.00497675	0.990329	"rseP, RIP metalloprotease RseP"
A591_A1659	ABUW_1741		-0.0331251	0.909945	"outer membrane protein assembly complex, YaeT
A591_A1660	ABUW_1742		0.125534	0.700998	"outer membrane protein, OmpH-like protein"
A591_A1661	ABUW_1743		-0.018733	0.944449	"lpxD, UDP-3-O-[3-hydroxymyristoyl] glucosamine
A591_A1662	ABUW_1744		0.10057	0.819289	"fabZ, beta-hydroxyacyl-(acyl-carrier-protein)
A591_A1663	ABUW_1745		0.0281408	0.941011	"lpxA, acyl-[acyl-carrier-protein]-UDP-N-acetylglucosamine
A591_A1664	ABUW_1746		0.199707	0.131598	"tetratricopeptide repeat protein"
A591_A1665	ABUW_1747		-0.292144	0.110171	"recX, regulatory protein RecX"
A591_A1666	ABUW_1748		-0.055421	0.802629	"recA, RecA protein"
A591_A1667	ABUW_1749		-0.274017	0.272729	"hslR, heat shock protein 15"
A591_A1668	ABUW_1750		-0.0260474	0.940164	"HAD hydrolase, family IA, variant 3"
A591_A1669	ABUW_1751		-0.411712	0.277344	"Fels-1 prophage protein-like protein"
A591_A1670	ABUW_1752		-0.172019	0.638032	"putative N-acetyltransferase YedL"
A591_A1671	ABUW_1753		0.00646606	0.994219	"putative N-acetyltransferase YedL"
A591_A1672	ABUW_1754		-0.0565943	0.905239	"acetyltransferase (GNAT) domain protein"
A591_A1673	ABUW_1755		0.124513	NA	"winged helix-turn-helix DNA-binding protein"
A591_A1674	ABUW_1756		0.0156669	0.982426	"kynU, kynureninase"
A591_A1675	ABUW_1757		0.235491	0.756118	"amino acid permease"
A591_A1676	ABUW_1758		0.0655198	0.87432	"hydrolase, alpha/beta domain protein"
A591_A1677	ABUW_1759		-0.367907	0.271917	"putative extracellular serine proteinase"
A591_A1678	ABUW_1760		0.232427	0.426728	"inorganic anion transporter, SulP family"
A591_A1679	ABUW_1761		-0.540181	0.196502	"putative N-acetyltransferase YedL"
A591_A1680	ABUW_1762		-0.0522716	0.790394	"gdhB_1, quinoprotein glucose dehydrogenase B"
A591_A1681	ABUW_1763		-0.143961	0.732561	"universal stress family protein"
A591_A1682	ABUW_1764		-0.0413803	0.871746	"diguanylate cyclase (GGDEF) domain protein"
A591_A1683			0.742469	NA	"putative N-acetyltransferase YedL"
A591_A1684			0.0735008	0.873051	"transposase, IS4-like family protein"
A591_A1685	ABUW_1767		-0.0303271	0.937324	"putative N-acetyltransferase YedL"
A591_A1686	ABUW_1768		0.189423	0.666957	"MarR family protein"
A591_A1687	ABUW_1769		-0.290335	0.321768	"putative N-acetyltransferase YedL"
A591_A1688	ABUW_1770		0.0988205	0.733552	"PTS system EIIC component"
A591_A1689	ABUW_1771		0.0111071	0.982049	"pfkB, 1-phosphofructokinase"
A591_A1690	ABUW_1772		0.0495609	0.856293	"ptsP_1, phosphoenolpyruvate-protein phosphotransferase"
A591_A1691	ABUW_1773		-0.23244	0.667312	"putative lysophospholipase"
A591_A1692	ABUW_1774		0.0226814	0.951693	"putative N-acetyltransferase YedL"
A591_A1693	ABUW_1776		0.182281	0.511926	"PF03928 domain protein"
A591_A1694	ABUW_1777		0.116815	0.53576	"brnQ, branched-chain amino acid transport system II
A591_A1695	ABUW_1778		-0.300151	0.208233	"map_2, methionine aminopeptidase, type I"
A591_A1696	ABUW_1779		0.039686	0.855934	"LysR substrate-binding domain protein"
A591_A1697	ABUW_1780		-0.304856	0.131598	"putative N-acetyltransferase YedL"
A591_A1698	ABUW_1781		0.131974	0.580786	"grxD, monothiol glutaredoxin, Grx4 family"
A591_A1699	ABUW_1782		-0.169861	0.297796	"argD, transaminase, acetylornithine/succinylornithine
A591_A1700	ABUW_1783		-0.528356	0.00499255	"CBS domain protein"
A591_A1701	ABUW_1784		-0.126813	0.5987	"PF11042 family protein"
A591_A1702			-0.299897	NA	"putative N-acetyltransferase YedL"
A591_A1703	ABUW_1786		-0.3192	0.39838	"putative N-acetyltransferase YedL"
A591_A1704	ABUW_1787		-0.675688	0.0288608	"putative N-acetyltransferase YedL"
A591_A1705	ABUW_1788		-0.284432	0.327016	"putative lipoprotein"
A591_A1706	ABUW_1789		-0.0551029	0.803321	"ftsY, signal recognition particle-docking protein FtsY"
A591_A1707	ABUW_1790		-0.16901	0.695747	"nitroreductase family protein"
A591_A1708	ABUW_1791		0.393382	0.327176	"PF09829 family protein"
A591_A1709	ABUW_1792		-0.121609	0.842083	"Cyd operon protein YbgE"
A591_A1710	ABUW_1793		-0.104668	0.865769	"cyd operon protein YbgT"
A591_A1711	ABUW_1794		-0.139127	0.627912	"cydB, cytochrome d ubiquinol oxidase, subunit II"
A591_A1712	ABUW_1795		-0.294951	0.192665	"cydA, cytochrome D ubiquinol oxidase subunit I"
A591_A1713	ABUW_1797		0.22649	0.409472	"PF07290 family protein"
A591_A1714	ABUW_1798		-0.272104	0.361397	"Rieske [2Fe-2S] domain protein"
A591_A1715	ABUW_1799		0.135973	0.515901	"carbohydrate kinase, PfkB family"
A591_A1716	ABUW_1800		0.0481507	0.893443	"TonB-dependent siderophore receptor"
A591_A1717	ABUW_1802		-0.0850418	0.514928	"peptidase domain protein, M16 family"
A591_A1718	ABUW_1803		-0.0536814	0.83119	"phospholipase A1"
A591_A1719	ABUW_1804		0.139726	0.476321	"potassium uptake protein, TrkH family"
A591_A1720	ABUW_1805		0.109527	0.570421	"putative Ktr system potassium uptake protein A"
A591_A1721	ABUW_1806		-0.144607	0.219488	"ilvA_2, threonine ammonia-lyase, biosynthetic"
A591_A1722	ABUW_1807		0.10587	0.61171	"rpiA, ribose 5-phosphate isomerase A"
A591_A1723	ABUW_1808		0.22936	0.241351	"PF01863 family protein"
A591_A1724	ABUW_1809		0.00944368	0.980879	"putative lipoprotein"
A591_A1725			0.00144323	NA	"putative N-acetyltransferase YedL"
A591_A1726	ABUW_1811		-0.161606	0.320979	"argC, N-acetyl-gamma-glutamyl-phosphate reductase"
A591_A1727	ABUW_1812		0.0231858	0.931932	"putative N-acetyltransferase YedL"
A591_A1728	ABUW_1813		-0.130801	0.514342	"clpS, ATP-dependent Clp protease adaptor protein ClpS"
A591_A1729	ABUW_1814		-0.246894	0.128807	"clpA, ATP-dependent Clp protease ATP-binding subunit
A591_A1730	ABUW_1815		0.157852	0.691201	"integral membrane protein, PF02694 family"
A591_A1731	ABUW_1816		0.123817	0.511926	"3-deoxy-7-phosphoheptulonate synthase"
A591_A1732	ABUW_1817		-0.246668	0.321445	"alpha/beta hydrolase family protein"
A591_A1733	ABUW_1818		-0.251703	0.492454	"virulence activator alpha family protein"
A591_A1734	ABUW_1819		-0.0929973	0.834832	"pyridine nucleotide-disulfide oxidoreductase"
A591_A1735	ABUW_1820		-0.160173	NA	"SnoaL-like domain protein"
A591_A1736	ABUW_1821		-0.123699	0.567109	"GDSL-like protein"
A591_A1737	ABUW_1822		-0.184017	0.409472	"putative N-acetyltransferase YedL"
A591_A1738	ABUW_1823		0.319857	NA	"putative metal-dependent hydrolase"
A591_A1739	ABUW_1824		0.24477	0.180378	"putative lipoprotein"
A591_A1740	ABUW_1825		0.0972185	0.686842	"pyrG, CTP synthase"
A591_A1741	ABUW_1826		-0.0584246	0.873051	"kdsA, 3-deoxy-8-phosphooctulonate synthase"
A591_A1742	ABUW_1827		0.000433824	0.999688	"eno, phosphopyruvate hydratase"
A591_A1743	ABUW_1828		-0.10466	0.821616	"PF04239 family protein"
A591_A1744	ABUW_1829		0.0283206	0.931932	"septum formation initiator"
A591_A1745	ABUW_1830		0.191459	0.309091	"ispD, 2-C-methyl-D-erythritol 4-phosphate
A591_A1746	ABUW_1831		0.406717	NA	"pcaI_1, 3-oxoadipate CoA-transferase subunit A"
A591_A1747			0.377878	NA	"pcaJ_1, 3-oxoadipate CoA-transferase subunit B"
A591_A1748			0.091896	NA	"thiolase, N-terminal domain protein"
A591_A1749			-0.225162	NA	"putative 3-oxoadipyl-CoA thiolase"
A591_A1750	ABUW_1834		0.297146	NA	"pcaB, 3-carboxy-cis,cis-muconate cycloisomerase"
A591_A1751	ABUW_1835		-0.19858	NA	"pcaD_1, 3-oxoadipate enol-lactonase"
A591_A1752	ABUW_1836		0.448711	NA	"pcaK, 4-hydroxybenzoate transporter"
A591_A1753	ABUW_1837		0.419374	NA	"pcaC, 4-carboxymuconolactone decarboxylase"
A591_A1754	ABUW_1838		-0.0095998	NA	"pcaH, protocatechuate 3,4-dioxygenase, beta subunit"
A591_A1755	ABUW_1839		-0.207085	NA	"pcaG, protocatechuate 3,4-dioxygenase, alpha subunit"
A591_A1756	ABUW_1840		0.454389	NA	"aroD, 3-dehydroquinate dehydratase, type I"
A591_A1757	ABUW_1841		0.228436	0.649683	"quiC, 3-dehydroshikimate dehydratase"
A591_A1758	ABUW_1842		0.357581	0.535656	"carbohydrate-selective porin, OprB family"
A591_A1759	ABUW_1843		-0.183112	0.56299	"quiA, quinate/shikimate dehydrogenase (quinone)"
A591_A1760	ABUW_1844		0.33624	0.0218162	"putative lipoprotein"
A591_A1761	ABUW_1845		0.0791986	NA	"sulfur transport"
A591_A1762	ABUW_1846		-0.41383	NA	"sulfur transport"
A591_A1763	ABUW_1847		-0.147628	0.606905	"metallo-beta-lactamase domain protein"
A591_A1764	ABUW_1848		-0.0953735	0.83119	"pcaU_1, Pca operon regulatory protein"
A591_A1765	ABUW_1849		0.221362	0.6156	"transcriptional regulator, LysR family"
A591_A1766	ABUW_1850		-0.177586	0.526567	"putative acyl-CoA dehydrogenase"
A591_A1767	ABUW_1851		-0.0844032	0.837449	"phosphotransferase enzyme family protein"
A591_A1768	ABUW_1852		-0.203172	0.446383	"histidine phosphatase superfamily (branch 1)"
A591_A1769	ABUW_1853		-0.0891689	0.716215	"KR domain protein"
A591_A1770	ABUW_1854		-0.167788	NA	"outer membrane porin, OprD family"
A591_A1771	ABUW_1855		0.555118	NA	"transporter, major facilitator family protein"
A591_A1772	ABUW_1856		0.132176	0.458771	"winged helix DNA-binding domain protein"
A591_A1773	ABUW_1857		0.566139	0.584141	"putative glutamyl-tRNA(Gln) amidotransferase
A591_A1774	ABUW_1858		0.45926	0.644496	"putative acyl-CoA dehydrogenase"
A591_A1775	ABUW_1859		-0.173639	NA	"putative N-acetyltransferase YedL"
A591_A1776	ABUW_1860		0.877393	NA	"SnoaL-like domain protein"
A591_A1777	ABUW_1861		0.540127	0.514342	"Rieske [2Fe-2S] domain protein"
A591_A1778	ABUW_1862		0.315741	NA	"ring hydroxylating beta subunit"
A591_A1779	ABUW_1863		0.278994	0.768611	"KR domain protein"
A591_A1780	ABUW_1864		0.201712	0.841431	"2Fe-2S iron-sulfur cluster-binding domain
A591_A1781	ABUW_1865		0.082995	0.930137	"putative nitrilotriacetate monooxygenase
A591_A1782	ABUW_1866		0.250215	NA	"DNA-binding helix-turn-helix protein"
A591_A1783	ABUW_1867		0.284058	0.684941	"tynA, primary amine oxidase"
A591_A1784	ABUW_1868		0.532024	NA	"putative N-acetyltransferase YedL"
A591_A1785	ABUW_1869		0.66565	0.238929	"putative phenylacetaldehyde dehydrogenase"
A591_A1786	ABUW_1870		0.378421	0.457363	"penicillin amidase"
A591_A1787	ABUW_1871		0.175735	NA	"pcaD_2, 3-oxoadipate enol-lactonase"
A591_A1788	ABUW_1872		0.202585	NA	"pcaF_1, 3-oxoadipyl-CoA thiolase"
A591_A1789	ABUW_1873		0.0507021	NA	"pcaJ_2, 3-oxoadipate CoA-transferase subunit B"
A591_A1790			0.307577	NA	"pcaI_2, 3-oxoadipate CoA-transferase subunit A"
A591_A1791			-2.98741	NA	"3-oxoadipate CoA-transferase subunit A domain
A591_A1792	ABUW_1875		0.0272396	0.956729	"catA, catechol 1,2-dioxygenase"
A591_A1793	ABUW_1876		0.115896	NA	"catC, muconolactone delta-isomerase"
A591_A1794	ABUW_1877		0.194684	0.65976	"muconate cycloisomerase 1"
A591_A1795	ABUW_1878		-0.284421	0.126888	"catM, HTH-type transcriptional regulator CatM"
A591_A1796	ABUW_1879		-0.178832	0.590165	"putative N-acetyltransferase YedL"
A591_A1797	ABUW_1880		0.00931703	0.978001	"FCD domain protein"
A591_A1798	ABUW_1881		0.471515	NA	"putative dihydroxy-acid dehydratase"
A591_A1799	ABUW_1882		0.559024	NA	"transporter, major facilitator family protein"
A591_A1800	ABUW_1883		0.527732	NA	"FAH family protein"
A591_A1801	ABUW_1884		0.859595	NA	"aldehyde dehydrogenase (NAD) family protein"
A591_A1802	ABUW_1885		-0.0996117	0.833656	"putative N-acetyltransferase YedL"
A591_A1803	ABUW_1886		-0.284691	0.300267	"cpo, chloride peroxidase"
A591_A1804	ABUW_1887		-0.140273	0.740874	"oxidoreductase, FAD/FMN dependent"
A591_A1805	ABUW_1888		-0.507348	0.00780551	"saccharopine dehydrogenase"
A591_A1806	ABUW_1889		0.124253	NA	"DJ-1/PfpI family protein"
A591_A1807	ABUW_1890		0.0640478	0.856293	"HTH-type transcriptional regulator HmrR family
A591_A1808	ABUW_1891		-0.990873	0.00857495	"DJ-1/PfpI family protein"
A591_A1809	ABUW_1892		-0.177864	0.849858	"pyridine nucleotide-disulfide oxidoreductase"
A591_A1810	ABUW_1893		-0.190331	0.651256	"transcriptional regulator domain protein"
A591_A1811	ABUW_1894		-0.0297366	0.940164	"beta-lactamase family protein"
A591_A1812	ABUW_1895		0.0928328	NA	"transcriptional regulator, TetR family"
A591_A1813	ABUW_1896		0.000646665	0.999688	"transcription regulator AraC N-terminal
A591_A1814	ABUW_1897		0.647419	NA	"KR domain protein"
A591_A1815	ABUW_1898		0.103922	NA	"putative acetoacetate decarboxylase"
A591_A1816	ABUW_1899		0.419139	NA	"putative metal-dependent hydrolase"
A591_A1817	ABUW_1900		0.273039	NA	"oxidoreductase, FAD/FMN dependent"
A591_A1818	ABUW_1902		0.0270808	0.949912	"L-sorbosone dehydrogenase"
A591_A1819	ABUW_1903		-0.0825175	0.876372	"putative N-acetyltransferase YedL"
A591_A1820	ABUW_1904		-0.225002	0.714091	"antibiotic biosynthesis monooxygenase"
A591_A1821	ABUW_1905		-0.275471	0.568217	"isochorismatase family protein"
A591_A1822	ABUW_1906		-0.233611	0.202723	"LysR substrate-binding domain protein"
A591_A1823	ABUW_1907		-0.355733	0.192378	"gdhB_2, quinoprotein glucose dehydrogenase B"
A591_A1824	ABUW_1908		-0.29526	0.133123	"transporter, CPA2 family"
A591_A1825	ABUW_1909		0.0525889	0.934087	"putative lipoprotein"
A591_A1826	ABUW_1910		-0.319578	0.237026	"amidohydrolase"
A591_A1827	ABUW_1912		-0.103884	NA	"transcriptional regulator, TetR family"
A591_A1828			1.0253	NA	"putative N-acetyltransferase YedL"
A591_A1829	ABUW_1913		0.282702	NA	"putative N-acetyltransferase YedL"
A591_A1830			0.305712	0.504759	"putative membrane protein"
A591_A1831	ABUW_1915		0.125209	0.717448	"putative N-acetyltransferase YedL"
A591_A1832	ABUW_1916		0.0478532	0.883735	"PF10004 family protein"
A591_A1833	ABUW_1917		-0.143574	0.577563	"SMI1/KNR4 family protein"
A591_A1834	ABUW_1918		-0.461754	NA	"putative N-acetyltransferase YedL"
A591_A1835	ABUW_1919		0.103971	0.723917	"putative N-acetyltransferase YedL"
A591_A1836	ABUW_1920		0.128792	0.521359	"PF10077 family protein"
A591_A1837	ABUW_1921		0.0464405	NA	"transporter, major facilitator family protein"
A591_A1838	ABUW_1922		0.701449	NA	"amidohydrolase family protein"
A591_A1839	ABUW_1923		0.747313	NA	"dicarboxylate carrier protein MatC N-terminal
A591_A1840	ABUW_1924		-0.0239266	0.939861	"UbiC transcription regulator-associated domain
A591_A1841	ABUW_1925		0.318693	NA	"SMP-30/Gluconolaconase/LRE-like region"
A591_A1842	ABUW_1926		0.577509	0.255907	"transporter, major facilitator family protein"
A591_A1843	ABUW_1927		-0.103457	NA	"LysR substrate-binding domain protein"
A591_A1844	ABUW_1928		0.990282	NA	"PF04657 family protein"
A591_A1845	ABUW_1929		0.590074	NA	"PF04657 family protein"
A591_A1846	ABUW_1930	HlyD family	0.237847	0.305443	"HlyD family secretion protein"
A591_A1847	ABUW_1931		0.646996	0.196461	"transporter, major facilitator family protein"
A591_A1848	ABUW_1932		0.0961121	0.783165	"transcriptional regulator, TetR family"
A591_A1849	ABUW_1933		0.275144	NA	"aldehyde dehydrogenase (NAD) family protein"
A591_A1850	ABUW_1934		0.260017	NA	"putative dihydroxy-acid dehydratase"
A591_A1851	ABUW_1935		0.071745	NA	"FAH family protein"
A591_A1852	ABUW_1936		0.107927	0.88349	"LysR substrate-binding domain protein"
A591_A1853	ABUW_1937		0.214345	NA	"NAD-binding protein"
A591_A1854	ABUW_1938		0.091799	NA	"transporter, major facilitator family protein"
A591_A1855	ABUW_1939		0.281825	NA	"NADP oxidoreductase coenzyme F420-dependent"
A591_A1856	ABUW_1940		-0.159804	NA	"transcriptional regulator, AraC family"
A591_A1857	ABUW_1941		-0.126497	NA	"putative N-acetyltransferase YedL"
A591_A1858	ABUW_1942		-0.252572	0.562863	"phosphoribosyl transferase domain protein"
A591_A1859	ABUW_1943		-0.335193	0.271973	"nicotinate phosphoribosyltransferase, NAPRTase
A591_A1860	ABUW_1944		-0.121864	0.723917	"NUDIX domain protein"
A591_A1861	ABUW_1945		0.000258329	0.999688	"methylenetetrahydrofolate reductase"
A591_A1862			-0.349385	NA	"putative lipoprotein"
A591_A1863	ABUW_1947		0.0600029	0.905239	"transcriptional regulator, LuxR family"
A591_A1864	ABUW_1948		0.277059	0.520378	"putative indoleacetamide hydrolase"
A591_A1865	ABUW_1949	efflux pump	1.4854	0.0011728	"efflux pump membrane protein"
A591_A1866	ABUW_1950		0.964603	0.0338672	"drug resistance MFS transporter, drug:H+
A591_A1867	ABUW_1951		0.772866	0.16504	"putative N-acetyltransferase YedL"
A591_A1868	ABUW_1952		0.757527	0.0248111	"GH3 auxin-responsive promoter"
A591_A1869	ABUW_1953	tolC	0.621126	NA	"type I secretion outer membrane protein, TolC
A591_A1870	ABUW_1954		0.360457	NA	"hypothetical protein"
A591_A1871			1.09736	NA	"hypothetical protein"
A591_A1872	ABUW_1955		0.128302	NA	"putative 5'/3'-nucleotidase SurE"
A591_A1873	ABUW_1956		-0.0631178	NA	"putative lipoprotein"
A591_A1874	ABUW_1957		-0.0996797	0.760494	"HD domain protein"
A591_A1875	ABUW_1958		-0.187373	0.228308	"type III restriction enzyme, res subunit"
A591_A1876			0.602239	NA	"putative N-acetyltransferase YedL"
A591_A1877	ABUW_1959		0.967961	NA	"transcriptional regulator, TetR family"
A591_A1878	ABUW_1960		0.114281	0.791687	"putative N-acetyltransferase YedL"
A591_A1879	ABUW_1961		-0.0182455	0.967275	"endonuclease/exonuclease/phosphatase family
A591_A1880	ABUW_1963		-0.0510602	0.889627	"putative N-acetyltransferase YedL"
A591_A1881	ABUW_1964		0.0174363	0.949912	"putative acetyltransferase"
A591_A1882	ABUW_1965		-0.193774	0.79047	"putative N-acetyltransferase YedL"
A591_A1883	ABUW_1966		0.00432005	0.994219	"LysR substrate-binding domain protein"
A591_A1884	ABUW_1967		0.181731	NA	"(-)-trans-carveol dehydrogenase family protein"
A591_A1885	ABUW_1968		0.331146	NA	"KR domain protein"
A591_A1886	ABUW_1969		-0.93982	NA	"alpha/beta hydrolase family protein"
A591_A1887	ABUW_1970		-0.400744	0.264613	"transcription regulator AraC N-terminal
A591_A1888	ABUW_1971		-0.00817712	0.988679	"putative N-acetyltransferase YedL"
A591_A1889	ABUW_1972		-0.125474	0.720031	"GHKL domain protein"
A591_A1890	ABUW_1973		-0.0647536	0.882911	"response regulator receiver domain protein"
A591_A1891	ABUW_1974		-0.331837	0.175212	"efflux transporter, RND family, MFP subunit"
A591_A1892	ABUW_1975		-0.18556	0.399095	"RND transporter, HAE1 family"
A591_A1893	ABUW_1976		0.114092	0.700998	"putative outer membrane efflux protein OprM"
A591_A1894	ABUW_1977		0.233314	0.514638	"X-Pro dipeptidyl-peptidase, S15 family"
A591_A1895	ABUW_1979		0.152397	0.314222	"transcriptional regulator, TetR family"
A591_A1896	ABUW_1980		0.0734501	0.866931	"FAD dependent oxidoreductase"
A591_A1897	ABUW_1981		0.0055268	NA	"putative membrane protein"
A591_A1898	ABUW_1982		0.149628	0.651256	"transporter, Ompp1/FadL/TodX family"
A591_A1899	ABUW_1983		-0.0175855	0.952997	"putative N-acetyltransferase YedL"
A591_A1900	ABUW_1984		0.461865	0.00369161	"DNA-binding helix-turn-helix protein"
A591_A1901	ABUW_1985		0.361222	NA	"putative N-acetyltransferase YedL"
A591_A1902			0.638181	NA	"hypothetical protein"
A591_A1903	ABUW_1986		0.108278	0.760494	"replication initiation factor"
A591_A1904	ABUW_1987		-0.0859713	0.803321	"putative N-acetyltransferase YedL"
A591_A1905	ABUW_1988		0.420003	NA	"hypothetical protein"
A591_A1906	ABUW_1989		0.353201	0.544213	"hypothetical protein"
A591_A1907	ABUW_1990		0.0820713	0.805481	"hypothetical protein"
A591_A1908	ABUW_1991		0.251051	NA	"PF10734 family protein"
A591_A1909	ABUW_1992		0.0417541	0.934087	"zonula occludens toxin"
A591_A1910	ABUW_1994		0.203803	0.368725	"hypothetical protein"
A591_A1911	ABUW_1995		0.236656	0.208233	"hypothetical protein"
A591_A1912			-0.654905	0.00780551	"putative gentamicin 2''-nucleotidyltransferase"
A591_A1913			-0.399101	0.0569657	"drug resistance transporter, Bcr/CflA family"
A591_A1914			0.158228	0.756118	"aadA, streptomycin 3''-adenylyltransferase"
A591_A1915			0.313305	0.666957	"aphE, streptomycin 3''-kinase"
A591_A1916			0.59196	NA	"aminoglycoside/hydroxyurea antibiotic resistance
A591_A1917			1.05451	0.384243	"integron integrase"
A591_A1918			-0.322553	0.106398	"beta-lactamase"
A591_A1919			-0.267207	0.22677	"aacA, aminoglycoside N(6')-acetyltransferase, AacA4
A591_A1920			-0.129072	0.426728	"folA_1, dihydrofolate reductase"
A591_A1921			0.153177	0.563653	"folP_2, dihydropteroate synthase"
A591_A1922			0.44311	NA	"acetyltransferase (GNAT) domain protein"
A591_A1923			0.937895	NA	"hypothetical protein"
A591_A1924			0.27104	NA	"hypothetical protein"
A591_A1925			0.584429	NA	"hypothetical protein"
A591_A1926			0.172422	0.555947	"hypothetical protein"
A591_A1927			0.0616006	0.873051	"putative N-acetyltransferase YedL"
A591_A1928			0.06999	0.873051	"putative N-acetyltransferase YedL"
A591_A1929			-0.00512692	0.995421	"Gp49-like PF05973 family protein"
A591_A1930			-0.170881	0.58131	"DNA-binding helix-turn-helix protein"
A591_A1931			-0.133217	NA	"putative lipoprotein"
A591_A1932			0.100151	NA	"putative lipoprotein"
A591_A1933			-0.296959	NA	"putative N-acetyltransferase YedL"
A591_A1934			0.111108	0.781838	"putative N-acetyltransferase YedL"
A591_A1935			-0.186814	NA	"putative N-acetyltransferase YedL"
A591_A1936			-0.0106162	0.985553	"putative N-acetyltransferase YedL"
A591_A1937			0.198274	0.402916	"putative N-acetyltransferase YedL"
A591_A1938			0.184406	0.532289	"toxic anion resistance protein TelA"
A591_A1939			0.258422	0.424458	"putative N-acetyltransferase YedL"
A591_A1940			0.224867	0.238929	"putative N-acetyltransferase YedL"
A591_A1941			0.0303033	0.930965	"ParB-like protein"
A591_A1942			-0.0733483	0.824991	"CobQ/CobB/MinD/ParA nucleotide binding domain
A591_A1943			-0.0715676	0.865769	"putative N-acetyltransferase YedL"
A591_A1944			-0.147434	0.785374	"putative N-acetyltransferase YedL"
A591_A1945			-0.0776936	0.889627	"putative N-acetyltransferase YedL"
A591_A1946			-0.517617	0.00589561	"putative N-acetyltransferase YedL"
A591_A1947			-0.221079	0.614059	"putative N-acetyltransferase YedL"
A591_A1948			0.03369	0.915638	"PF10979 family protein"
A591_A1949			0.0977108	0.707185	"putative N-acetyltransferase YedL"
A591_A1950			0.168684	0.468347	"putative N-acetyltransferase YedL"
A591_A1951			0.0542477	0.87432	"putative N-acetyltransferase YedL"
A591_A1952			0.19921	0.321768	"H-NS histone domain protein"
A591_A1953			0.218012	0.468931	"nuclease-like protein"
A591_A1954			0.271084	0.352337	"putative N-acetyltransferase YedL"
A591_A1955			0.48293	0.174285	"putative N-acetyltransferase YedL"
A591_A1956			0.407444	NA	"putative N-acetyltransferase YedL"
A591_A1957			0.192275	0.616894	"putative N-acetyltransferase YedL"
A591_A1958			0.18955	0.526356	"putative N-acetyltransferase YedL"
A591_A1959			0.0156288	0.941011	"putative N-acetyltransferase YedL"
A591_A1960			0.313617	0.0544814	"putative N-acetyltransferase YedL"
A591_A1961			0.0470424	0.873051	"PF06666 family protein"
A591_A1962			0.123896	0.709584	"zeta toxin"
A591_A1963			0.0294597	0.948593	"replicase family protein"
A591_A1964			-0.144863	0.584523	"putative N-acetyltransferase YedL"
A591_A1965			0.225668	0.391309	"putative N-acetyltransferase YedL"
A591_A1966			0.0421698	0.880066	"ImpB/MucB/SamB family protein"
A591_A1967			-0.0568259	0.880623	"putative N-acetyltransferase YedL"
A591_A1968			-0.121128	0.78343	"transglycosylase SLT domain protein"
A591_A1969			-0.124885	0.835533	"conjugative relaxosome accessory transposon
A591_A1970			-0.00139372	0.999688	"putative TraF-like protein"
A591_A1971			0.061258	0.850038	"mating pair stabilization protein TraN"
A591_A1972			-0.216429	NA	"trbC, type-F conjugative transfer system pilin assembly
A591_A1973			0.160357	NA	"TraU protein"
A591_A1974			-0.301551	NA	"traW, type-F conjugative transfer system protein TraW"
A591_A1975			-0.431022	NA	"putative signal peptidase I"
A591_A1976			0.180443	NA	"putative N-acetyltransferase YedL"
A591_A1977			0.065393	0.873051	"traC, type-IV secretion system protein TraC"
A591_A1978			0.161604	NA	"traV, type IV conjugative transfer system protein TraV"
A591_A1979			-0.565461	NA	"putative lipoprotein"
A591_A1980			-0.324337	NA	"thioredoxin-like domain protein"
A591_A1981			-0.255415	0.483225	"conjugation TrbI-like protein"
A591_A1982			-0.0866555	NA	"putative type-F conjugative transfer system
A591_A1983			0.0374625	NA	"putative type IV conjugative transfer system
A591_A1984			0.0341851	NA	"traL, type IV conjugative transfer system protein TraL"
A591_A1985			-0.514422	0.32638	"putative N-acetyltransferase YedL"
A591_A1986			-0.547687	NA	"putative N-acetyltransferase YedL"
A591_A1987			-0.422056	NA	"transglycosylase SLT domain protein"
A591_A1988			-0.0385656	NA	"putative N-acetyltransferase YedL"
A591_A1989			0.165174	NA	"putative N-acetyltransferase YedL"
A591_A1990			-0.309409	0.242821	"resolvase, N-terminal domain protein"
A591_A1991			-0.448481	0.266566	"putative N-acetyltransferase YedL"
A591_A1992			0.0309335	0.948593	"transposase for insertion sequence element
A591_A1993			0.246563	0.395373	"DNA-binding helix-turn-helix protein"
A591_A1994			0.108445	0.669745	"choline/ethanolamine kinase"
A591_A1995			0.0422425	0.883735	"putative transposase for insertion sequence
A591_A1996			0.0107054	0.994219	"putative N-acetyltransferase YedL"
A591_A1997			0.456222	NA	"putative N-acetyltransferase YedL"
A591_A1998			0.222172	0.841362	"putative N-acetyltransferase YedL"
A591_A1999			-0.309673	0.437339	"putative N-acetyltransferase YedL"
A591_A2000			-0.0326807	0.891703	"putative N-acetyltransferase YedL"
[truncated: 1,836 more rows]
